# Supplementary material for: Comparison of Glomerular Transcriptome Profiles of Adult-Onset Steroid Sensitive Focal Segmental Glomerulosclerosis and Minimal Change Disease
Source: PLoS One. 2015 Nov 4;10(11):e0140453. doi: 10.1371/journal.pone.0140453 (PMC4633097; doi:10.1371/journal.pone.0140453)
Supplement: S1 File — Table A- Clinical and pathological parameter of patients with FSGS enrolled in real-time PCR analysis; Table B- Treatment strategy and outcome of patients with FSGS enrolled in real-time PCR analysis; Table C- Clinical and pathological parameter of patients with MCD enrolled in real-time PCR analysis; Table D- Treatment strategy and outcome of patients with MCD enrolled in real-time PCR analysis; Table E- Clinical and pathological parameter of patients with FSGS enrolled in microarray analysis; Table F- Treatment strategy and outcome of patients with FSGS enrolled in microarray analysis; Table G- Clinical and pathological parameter of patients with MCD enrolled in microarray analysis; Table H- Treatment strategy and outcome of patients with MCD enrolled in microarray analysis. (XLSX) [file pone.0140453.s001.xlsx]

## Sheet: Sheet1
Table A: Clinical and Pathological Parameter of Patients with FSGS
No.	Group	Clinic diag	Path diag	Treatment	Height	Weight	BMI	Sbp	Dbp	Age	Gender	ACB%	GGL%	FGL%	FPE
				Response	(cm)	(Kg)	(Kg/m2)	(mmhg)	(mmhg)
F1	SFSGS	NS,CKD G1	FSGS(tips)	SSNS	170	51.5	17.82	140	93	17	1	12	0	0	1
F2	SFSGS	NS,CKD G2	FSGS(tips)	SSNS	173	81	27.06	148	101	40	2	6	0	0	1
F3	SFSGS	NS,CKD G2	FSGS(tips)	SSNS	177	85	27.13	108	79	60	1	1	0	0	1
F4	SFSGS	NS,CKD G2	FSGS(tips)	SSNS	178	63.5	20.04	111	63	30	2	2	0.071	0	1
F5	SFSGS	NS,CKD G3b	FSGS(tips)	SSNS	175	66	21.55	110	65	43	1	0	3	6.25	1
F6	SFSGS	NS,CKD G1	FSGS(tips)	SSNS	162	54	20.58	100	57	44	1	21	0	0	1
F7	SFSGS	NS,CKD G2	FSGS(tips)	SSNS	165	54.5	20.02	110	70	62	2	0	0.2	0.04	1
Table B: Outcome of Patients with FSGS
No.	Follow up Date	Scr (umol/L)	UA(umol/L)	TP(g/L)	ALB(g/L)	UP(g/24h)	ACR(mg/mmol)
F1	baseline	81	318	35	12	4.6	80
	6m	84	301	65	42	0.131	-
	12m	65	307	75	46	0.104	-
F2	baseline	76	429	53	22	6.615	296.04
	6m	94	391	59	33	0.86	-
	12m	86	342	60	39	0.377	16.86
F3	baseline	76	410	39	13	10.598	725.85
	6m	78	258	55	35	0.098	-
	12m	76	277	57	36	0.097	-
F4	baseline	109	344	60	34	3.262	212.04
	6m	136	497	63	44	0.51	-
	12m	132	407	63	45	0.43	-
F5	baseline	198	221	38	18	19.869	1084.62
	6m	215	297	50	28	8.765	-
	12m	140	453	55	35	0.196	-
F6	baseline	110	394	29	12	12.187	1807.14
	6m	108	476	52	33	4.743	-
	12m	106	501	54	35	0.156	-
F7	baseline	63	264	42	14	5.65	774.7
	6m	64	303	58	42	3.755	-
	12m	61	259	57	40	0.047	-
Table C: Clinical and Pathological Parameter of Patients with MCD
No.	Group	Clinic diag	Path diag	Treatment	Height	Weight	BMI	Sbp	Dbp	Age	Gender	ACB%	GGL%	FGL%	FPE
				Response	(cm)	(Kg)	(Kg/m2)	(mmhg)	(mmhg)
M1	MCD	NS,CKD G1	MCD	SSNS	172	73.5	24.84	102	54	29	1	0	0	0	1
M2	MCD	NS,CKD G1	MCD	SSNS	176	68	21.95	128	67	58	1	1	4.55	0	1
M3	MCD	NS,CKD G1	MCD	SSNS	155	45	18.73	135	75	17	1	0	5.56	0	1
M4	MCD	NS,CKD G1	MCD	SSNS	158	66	26.44	112	70	40	2	0	0	0	1
M5	MCD	NS,CKD G1	MCD	SSNS	173	60	20.05	128	80	43	1	0	10	0	1
M6	MCD	NS,CKD G1	MCD	SSNS	155	52	21.64	125	86	19	2	0	0	0	1
M7	MCD	NS,CKD G1	MCD	SSNS	164	46	17.1	132	75	21	2	0	0	0	1
Table D: Outcome of Patients with MCD
No.	Follow up Date	Scr (umol/L)	UA(umol/L)	TP(g/L)	ALB(g/L)	UP(g/24h)	ACR(mg/mmol)
M1	baseline	79	227	34	17	14.66	488.04
	6m	79	203	72	46	0.123	-
	12m	93	237	73	45	0.061	-
M2	baseline	73	314	41	19	3.805	323.68
	6m	74	398	50	32	0.197	-
	12m	68	412	56	37	0.098	-
M3	baseline	38	330	31	10	3.846	426.82
	6m	42	369	54	35	0.178	-
	12m	43		59	42	0.103	-
M4	baseline	66	310	36	11	12.22	1917.22
	6m	68	301	52	28	1.42	-
	12m	70	396	55	38	0.129	-
M5	baseline	86	468	36	13	5.222	409.09
	6m	100	355	56	38	0.141	1.8
	12m	91	326	57	39	0.168	-
M6	baseline	126	363	39	8	9.413	408.62
	6m	61	300	30	10	3.146	-
	12m	56	324	53	38	0.23	-
M7	baseline	55	251	40	14	4.742	503.13
	6m	63	196	73	46	0.135	-
	12m	61	255	74	46	0.121	-
Table E: Clinical and Pathological Parameter of Patients with FSGS
No.	Group	Clinic diag	Path diag	Treatment response	Height	Weight	BMI	Sbp	Dbp	Age	Gender	ACB%	GGS%	FGS%	FPE
					(cm)	(Kg)	(Kg/m2)	(mmhg)	(mmhg)
F1	SFSGS	NS, CKD G1	FSGS(NOS)	SSNS	165	76	27.9	181	103	35	1	10	0	0	1
F2	SFSGS	NS, CKD G1	FSGS(Tips)	SSNS	169	50	17.51	124	75	20	1	2.5	2.5	0	1
F3	SFSGS	NS, CKD G3b	FSGS(Tips)	SSNS	172	75	25.35	160	95	53	1	6.25	6.25	0	1
F4	SFSGS	NS, CKD G1	FSGS(Tips)	SSNS	173	87	29.07	141	86	32	2	6.667	0	0	1
F5	SFSGS	NS, CKD G1	FSGS(Tips)	SSNS	158	47	18.83	128	85	28	2	16.129	0	0	1
F6	SFSGS	NS, CKD G3b	FSGS(Tips)	SSNS	180	72.5	22.38	120	80	24	1	3.846	0	0	1
Table F: Outcome of Patients with FSGS
No.	Follow up Date	Scr (umol/L)	UA(umol/L)	TP(g/L)	ALB(g/L)	UP(g/24h)	ACR(mg/mmol)
F1	baseline	67	241	44	17	4.71	1266.97
	6m	77	257	58	32	0.186	-
	12m	99	464	69	39	0.136	-
F2	baseline	74	491	35	14	12.626	627.38
	6m	63	403	47	22	3.2	-
	12m	63	490	65	39	0.141	-
F3	baseline	164	346	28	6	17.297	574.42
	6m	81	244	51	32	0.096	-
	12m	91	272	55	35	0.089	0.99
F4	baseline	62	331	34	14	9.239	481.9
	6m	74	357	65	37	0.69	-
	12m	78	381	65	38	0.13	-
F5	baseline	50	320	48	22	7.65	622.81
	6m	52	264	50	30	0.281	-
	12m	43	274	56	37	0.198	2.5
F6	baseline	181	568	40	15	18.265	1235.29
	6m	66	304	62	40	0.749	-
	12m	78	445	76	50	0.207	-
Table G: Clinical and Pathological Parameter of Patients with MCD
No.	Group	Clinic diag	Path diag	Treatment	Height	Weight	BMI	Sbp	Dbp	Age	Gender	ACB%	GGS%	FGS%	FPE
				Response	(cm)	(Kg)	(Kg/m2)	(mmhg)	(mmhg)
M1	MCD	NS,CKD G1	MCD	SSNS	156	46	18.9	102	70	19	1	0	0	0	1
M2	MCD	NS,CKD G1	MCD	SSNS	153	46	19.65	101	72	27	2	0	0	0	1
M3	MCD	NS,CKD G1	MCD	SSNS	174	56	18.5	133	93	20	1	0	0	0	1
M4	MCD	NS,CKD G2	MCD	SSNS	160	61.5	24.02	118	85	18	2	0	0	0	1
M5	MCD	NS,CKD G1	MCD	SSNS	173	68	22.72	122	74	26	1	0	0	0	1
Table H: Outcome of Patients with MCD
No.	Follow up Date	Scr (umol/L)	UA(umol/L)	TP(g/L)	ALB(g/L)	UP(g/24h)	ACR(mg/mmol)
M1	baseline	55	378	33	13	10.316	552.73
	6m	62	512	52	26	0.888	-
	12m	74	372	75	46	0.025	-
M2	baseline	53	190	35	12	5.996	592.72
	6m	52	249	56	29	0.341	-
	12m	56	277	67	35	0.078	-
M3	baseline	66	421	47	21	1.718	162.32
	6m	83	494	68	47	0.128	-
	12m	77	403	73	51	0.078	-
M4	baseline	98	325	29	18	2.104	448.22
	6m	62	359	59	33	0.262	-
	12m	67	332	62	40	0.113	2.5
M5	baseline	79	374	29	18	12.924	473.1
	6m	75	397	45	16	3.126	-
	12m	87	369	71	45	0.076	-
NS, CKD G1, stands for nephrotic syndrome, CKD stage 1; NS, CKD G2, stands for nephrotic syndrome, CKD stage 2; NS, CKD G3b, stands for nephrotic syndrome, CKD stage 3b;
Gender, “1” stands for male; “2” stands for female;
ACB%, stands for adhesion of capillary loop and Boman's capsule%;
GGS%, stands for global glomerulosclerosis%;
FGS%, stands for focal glomerulosclerosis%;
FPE, stands for foot process effacement(1,Yes;2,No).
