# Supplementary material for: Comparison of Glomerular Transcriptome Profiles of Adult-Onset Steroid Sensitive Focal Segmental Glomerulosclerosis and Minimal Change Disease
Source: PLoS One. 2015 Nov 4;10(11):e0140453. doi: 10.1371/journal.pone.0140453 (PMC4633097; doi:10.1371/journal.pone.0140453)
Supplement: S2 File — Table I- The 272 genes, which were up-regulated in FSGS patients compared with MCD patients, were analyzed by using Enrichr KEGG program; Table J- The 2331 genes, which were down-regulated in FSGS patients compared with MCD patients, were analyzed by using Enrichr KEGG program; Table K- The 272 genes, which were up-regulated in FSGS patients compared with MCD patients, were analyzed by using Enrichr GO Biological Process program; Table L- The 2331 genes, which were down-regulated in FSGS patients compared with MCD patients, were further analyzed by using Enrichr GO Biological Process program. (XLSX) [file pone.0140453.s002.xlsx]

## Sheet: 基因
Table I: The 272 genes, which were up-regulated in FSGS patients compared with MCD patients, were analyzed by using Enrichr KEGG program.
Term	Overlap	P-value	Adjusted P-value	Z-score	Combined Score	Genes
HSA00280 VALINE LEUCINE AND ISOLEUCINE DEGRADATION	32/44	3.23309e-09	3.1361e-07	-2.01593	30.1888	EHHADH;HMGCS1;ECHS1;ACAT2;ACAT1;HADHA;HIBADH;ALDH3A2;HADHB;MCCC2;MUT;IVD;MCCC1;HSD17B4;HADH;HMGCL;ACAA2;ALDH6A1;ACADM;BCKDHB;DBT;ALDH7A1;HMGCS2;ALDH1B1;AOX1;DLD;ALDH2;ABAT;HIBCH;PCCB;PCCA;ALDH9A1
HSA00190 OXIDATIVE PHOSPHORYLATION	58/128	2.21831e-09	3.1361e-07	-1.94622	29.1449	UQCRC2;UQCRC1;ATP5B;NDUFAB1;COX5A;UQCRFS1;COX5B;ATP5L;ATP5O;NDUFS3;ATP6V0D1;COX17;ATP6V0D2;NDUFS2;NDUFS1;COX15;ND2;NDUFC2;ATP6V1H;COX4I1;NDUFC1;ATP6V1D;COX6C;ATP6V1C1;ATP6V1A;ATP6V1C2;ATP5C1;NDUFB4;NDUFB5;NDUFB6;NDUFB9;COX7B;COX7C;ATP6V1B2;ATP5G1;ATP6V0B;ATP6V0C;ND6;NDUFA4;NDUFA5;NDUFA2;ATP5J2;NDUFA8;NDUFA9;NDUFA6;COX8A;ATP5F1;PPA1;SDHA;SDHB;ATP6V1E1;NDUFV1;SDHC;NDUFV2;SDHD;COX6A1;ATP6V0A1;ATP5A1
HSA00020 CITRATE CYCLE	26/29	5.11258e-09	3.30614e-07	-1.62024	24.1778	OGDHL;OGDH;CLYBL;IDH3G;IDH2;IDH1;SUCLA2;FH;DLST;ACO2;SUCLG2;ACO1;SUCLG1;IDH3B;ACLY;PCK2;IDH3A;PCK1;SDHA;SDHB;SDHC;SDHD;DLD;MDH2;PC;MDH1
HSA00310 LYSINE DEGRADATION	27/47	1.75187e-06	8.49656e-05	-1.83338	17.1847	EHHADH;OGDHL;ECHS1;ACAT2;OGDH;ACAT1;HADHA;BBOX1;ALDH3A2;PIPOX;PLOD1;HSD17B4;HADH;AADAT;GCDH;SHMT1;DLST;SHMT2;RDH12;RDH11;ALDH7A1;ALDH1B1;TMLHE;SPCS3;ALDH2;SPCS1;ALDH9A1
HSA00640 PROPANOATE METABOLISM	22/34	3.9283e-06	0.000152418	-1.59129	13.9857	ALDH6A1;LDHB;ACADM;SUCLG2;EHHADH;SUCLG1;ECHS1;ACAT2;ACSS2;ACAT1;ALDH3A2;HADHA;ALDH7A1;MUT;ALDH1B1;ALDH2;ABAT;HIBCH;SUCLA2;PCCB;PCCA;ALDH9A1
HSA00071 FATTY ACID METABOLISM	24/47	2.92645e-05	0.000832983	-1.70968	12.1225	ACAA2;ACOX1;GCDH;ACADM;CPT2;EHHADH;ADH5;ADH6;ECHS1;ACAT2;ACADL;ACAT1;ALDH3A2;CPT1A;HADHA;HADHB;CYP4A11;ALDH7A1;ACSL1;ALDH1B1;ALDH2;HSD17B4;HADH;ALDH9A1
HSA00380 TRYPTOPHAN METABOLISM	27/60	5.33506e-05	0.00115	-1.40622	9.51731	KYNU;EHHADH;OGDHL;ECHS1;WARS2;KMO;ACAT2;OGDH;ACAT1;HADHA;ALDH3A2;AFMID;PRMT5;HSD17B4;CAT;HADH;AADAT;GCDH;DDC;MAOB;ACMSD;ABP1;ALDH7A1;ALDH1B1;AOX1;ALDH2;ALDH9A1
HSA00620 PYRUVATE METABOLISM	22/42	4.68103e-05	0.00113515	-1.38332	9.38031	LDHB;LDHD;DLAT;GRHPR;ACAT2;PCK2;ACSS2;ACAT1;PDHB;ALDH3A2;PCK1;HAGH;ALDH7A1;ALDH1B1;DLD;PKLR;ALDH2;GLO1;ALDH9A1;MDH2;PC;MDH1
HSA00650 BUTANOATE METABOLISM	22/45	0.000102889	0.00199605	-1.32239	8.22072	ALDH5A1;EHHADH;HMGCS1;ECHS1;ACAT2;ACAT1;PDHB;HADHA;ALDH3A2;RDH12;RDH11;ALDH7A1;HMGCS2;PRDX6;ALDH1B1;ALDH2;ABAT;BDH2;HSD17B4;HADH;ALDH9A1;HMGCL
HSA03050 PROTEASOME	16/22	3.00561e-05	0.000832983	-0.79686	5.65014	PSMB5;PSMA2;PSMB4;PSMA1;PSMB7;PSMB6;PSMA6;PSMB1;PSMA5;PSMD11;PSMC2;PSMA4;PSMB3;PSMD1;PSMB2;PSMD2
HSA00260 GLYCINE SERINE AND THREONINE METABOLISM	21/45	0.000242783	0.00379531	-1.0092	5.62525	CHDH;SHMT1;SHMT2;GATM;MAOB;GARS;PSPH;PIPOX;GLDC;RDH12;TARS;RDH11;ABP1;CTH;BHMT;DLD;PHGDH;DMGDH;AGXT2;DAO;PSAT1
HSA00252 ALANINE AND ASPARTATE METABOLISM	18/33	0.000155085	0.00273514	-0.880988	5.19922	DARS;ASS1;ACY3;AARS;DARS2;CRAT;DLAT;DDO;PDHB;GOT2;ASPA;GOT1;NARS2;DLD;ABAT;ADSL;AGXT2;PC
HSA03320 PPAR SIGNALING PATHWAY	24/70	0.00301362	0.0365401	-0.918145	3.03846	ACOX2;PPARA;ACOX1;ACADM;CPT2;OLR1;EHHADH;AQP7;PCK2;ACADL;DBI;CPT1A;PCK1;CYP4A11;PDPK1;ACSL1;CYP27A1;HMGCS2;APOC3;UBC;FABP3;FABP1;SCP2;SLC27A2
HSA00010 GLYCOLYSIS AND GLUCONEOGENESIS	22/64	0.00430787	0.0430313	-0.689297	2.16841	LDHB;ALDOB;FBP1;ADH5;ADH6;DLAT;ACSS2;PDHB;ALDH3A2;PGM3;ALDH7A1;GALM;G6PC;AKR1A1;ALDH1B1;DLD;PKLR;PGM1;ALDH2;PGK1;GAPDH;ALDH9A1
HSA00410 BETA ALANINE METABOLISM	15/25	0.000254325	0.00379531	-0.313586	1.74792	ACADM;EHHADH;UPB1;ECHS1;DPYS;HADHA;ALDH3A2;ABP1;ALDH7A1;ALDH1B1;ALDH2;ABAT;HIBCH;SMS;ALDH9A1
Table J: The 2331 genes, which were down-regulated in FSGS patients compared with MCD patients, were analyzed by using Enrichr KEGG program.
Term	Overlap	P-value	Adjusted P-value	Z-score	Combined Score	Genes
HSA00627 1,4 DICHLOROBENZENE DEGRADATION	1/1	0.26807	0.626573	117.611	-54.9817	CMBL
HSA00643 STYRENE DEGRADATION	2/3	0.154587	0.468593	35.5779	-26.9687	HGD;FAH
HSA00780 BIOTIN METABOLISM	3/4	0.0669542	0.307287	20.8507	-24.6033	BTD;SPCS3;SPCS1
HSA00750 VITAMIN B6 METABOLISM	3/5	0.0959434	0.371383	19.2665	-19.0839	AOX1;PNPO;PSAT1
HSA00940 PHENYLPROPANOID BIOSYNTHESIS	3/7	0.165433	0.475928	25.3662	-18.8341	GBA3;PRDX6;GBA
HSA00471 D GLUTAMINE AND D GLUTAMATE METABOLISM	2/4	0.2105	0.541165	29.2068	-17.9339	GLUD1;GLS
HSA00460 CYANOAMINO ACID METABOLISM	5/8	0.0292867	0.167107	8.99974	-16.1016	GBA3;SHMT1;SHMT2;GGT1;GBA
HSA00400 PHENYLALANINE TYROSINE AND TRYPTOPHAN BIOSYNTHESIS	4/9	0.105656	0.374383	15.307	-15.0387	GOT2;GOT1;FARS2;PAH
HSA00062 FATTY ACID ELONGATION IN MITOCHONDRIA	6/10	0.019609	0.122714	6.94077	-14.561	ACAA2;ECHS1;HSD17B4;HADH;HADHA;HADHB
HSA00660 C5 BRANCHED DIBASIC ACID METABOLISM	1/2	0.373846	0.771553	52.5656	-13.6329	SUCLA2
HSA00521 STREPTOMYCIN BIOSYNTHESIS	4/10	0.131805	0.426169	14.1304	-12.0521	PGM3;IMPA2;IMPA1;PGM1
HSA00053 ASCORBATE AND ALDARATE METABOLISM	7/9	0.00443622	0.0430313	3.36491	-10.5854	ALDH7A1;ALDH1B1;MIOX;UGDH;ALDH2;ALDH3A2;ALDH9A1
HSA00720 REDUCTIVE CARBOXYLATE CYCLE	10/12	0.000462153	0.00640412	2.06432	-10.4265	ACO2;ACO1;IDH2;IDH1;ACLY;SUCLA2;ACSS2;MDH2;FH;MDH1
HSA00520 NUCLEOTIDE SUGARS METABOLISM	2/6	0.325242	0.717012	28.7012	-9.54782	UGDH;UGP2
HSA00630 GLYOXYLATE AND DICARBOXYLATE METABOLISM	8/14	0.00894168	0.0788494	3.61634	-9.18628	MTHFD1;ACO2;ACO1;HAO2;GRHPR;MDH2;AFMID;MDH1
HSA00930 CAPROLACTAM DEGRADATION	6/15	0.0708488	0.312379	7.63872	-8.88794	AKR1A1;EHHADH;ECHS1;HSD17B4;HADH;HADHA
HSA00770 PANTOTHENATE AND COA BIOSYNTHESIS	8/16	0.0157988	0.105777	3.90584	-8.77417	PANK3;ENPP1;PANK1;UPB1;ENPP3;DPYS;VNN1;PPCS
HSA00740 RIBOFLAVIN METABOLISM	6/16	0.0860419	0.352297	8.10491	-8.45569	ENPP1;ENPP3;ACP5;ACP2;MTMR6;ACP1
HSA04614 RENIN ANGIOTENSIN SYSTEM	7/17	0.0476338	0.241324	5.3501	-7.60578	REN;AGT;ACE2;MME;ANPEP;CTSA;ENPEP
HSA00272 CYSTEINE METABOLISM	5/17	0.202875	0.541165	10.7284	-6.58756	GOT2;LDHB;CTH;GOT1;SULT1C2
HSA00361 GAMMA HEXACHLOROCYCLOHEXANE DEGRADATION	9/23	0.0328852	0.177215	3.64695	-6.31065	CYP3A4;ALPL;CYP3A5;DHRS3;ACP5;ACP2;ACP1;CMBL;DHRS7
HSA00040 PENTOSE AND GLUCURONATE INTERCONVERSIONS	7/25	0.169243	0.475928	8.15224	-6.05295	UGDH;UGT2B10;UGT2A3;UGT2B7;DCXR;UGP2;XYLB
HSA00290 VALINE LEUCINE AND ISOLEUCINE BIOSYNTHESIS	3/12	0.371526	0.771553	21.1367	-5.4818	IARS;IARS2;PDHB
HSA00030 PENTOSE PHOSPHATE PATHWAY	9/26	0.0558167	0.270711	3.71752	-4.85769	PGM3;TALDO1;PGM1;PGD;ALDOB;FBP1;DERA;RBKS;PRPS1
HSA01032 GLYCAN STRUCTURES DEGRADATION	9/30	0.099546	0.371383	4.62481	-4.58097	ARSB;GNS;AGA;HEXA;NEU1;FUCA2;FUCA1;NEU2;GBA
HSA00565 ETHER LIPID METABOLISM	9/31	0.112881	0.391054	4.72603	-4.43732	ENPP6;AGPAT6;AGPS;ENPP2;PAFAH2;PLA2G12B;AGPAT3;PPAP2B;CHPT1
HSA00052 GALACTOSE METABOLISM	8/32	0.212003	0.541165	6.99014	-4.29217	RDH12;GALK2;RDH11;PGM3;G6PC;MGAM;PGM1;UGP2
HSA00624 1 AND 2 METHYLNAPHTHALENE DEGRADATION	6/25	0.285352	0.659027	10.1465	-4.23098	DHRS3;SH3GLB1;ADH5;ADH6;PNPLA3;DHRS7
HSA00530 AMINOSUGARS METABOLISM	9/29	0.0871663	0.352297	4.03656	-4.21127	PGM3;RENBP;CYB5R1;GNPDA1;HEXA;NPL;MTMR6;NAGK;CTBS
HSA01510 NEURODEGENERATIVE DISEASES	9/38	0.23042	0.566413	6.55833	-3.72796	PSEN1;GRB2;APOE;VAPB;MAPT;HSPA5;SOD1;PRNP;GAPDH
HSA00860 PORPHYRIN AND CHLOROPHYLL METABOLISM	11/41	0.120456	0.402906	3.98589	-3.62338	HCCS;BLVRA;ALAD;HMOX1;EPRS;UGT2B10;UGT2A3;UROD;UGT2B7;FTH1;COX15
HSA05060 PRION DISEASE	3/14	0.454031	0.86355	23.7491	-3.48407	HSPA5;HSPD1;PRNP
HSA00790 FOLATE BIOSYNTHESIS	10/42	0.209883	0.541165	5.1554	-3.16558	ALPL;IFIH1;DDX18;DHFR;NUDT5;QDPR;GGH;SKIV2L2;SPR;GCH1
HSA00100 BIOSYNTHESIS OF STEROIDS	5/24	0.410713	0.821426	12.4665	-2.45232	GGCX;EBP;HMGCR;IDI1;SC5DL
HSA00340 HISTIDINE METABOLISM	14/41	0.0214973	0.130327	1.08377	-2.20841	DDC;ACY3;MAOB;ALDH3A2;ABP1;AMDHD1;ALDH7A1;ASPA;HNMT;ALDH1B1;PRMT5;ALDH2;ALDH9A1;PRPS1
HSA00561 GLYCEROLIPID METABOLISM	14/58	0.147833	0.462575	2.61037	-2.01245	ALDH7A1;AGPAT6;DGKB;AKR1A1;ALDH1B1;DAK;ALDH2;ADH5;ADH6;PNPLA3;AGPAT3;PPAP2B;ALDH3A2;ALDH9A1
HSA00903 LIMONENE AND PINENE DEGRADATION	12/29	0.0106877	0.0854666	0.784367	-1.92925	ALDH7A1;DHRS3;ALDH1B1;SH3GLB1;EHHADH;ALDH2;ECHS1;PNPLA3;ALDH3A2;HADHA;ALDH9A1;DHRS7
HSA00970 AMINOACYL TRNA BIOSYNTHESIS	14/38	0.0131922	0.0984344	0.811371	-1.88105	IARS;TARS;DARS;RARS;NARS2;FARS2;AARS;GARS;EPRS;WARS2;IARS2;DARS2;MTFMT;KARS
HSA04520 ADHERENS JUNCTION	16/75	0.233914	0.567242	3.22176	-1.82664	PTPRJ;ACTN4;TGFBR1;SMAD4;CTNNA1;ACP1;CTNNB1;CSNK2A2;MAPK1;IGF1R;CSNK2A1;PVRL3;SSX2IP;WASL;YES1;INSR
HSA00130 UBIQUINONE BIOSYNTHESIS	3/15	0.49359	0.919342	21.3465	-1.79517	ND2;ND6;COQ6
HSA04930 TYPE II DIABETES MELLITUS	9/44	0.355016	0.762679	6.08386	-1.64823	MAPK1;PIK3CB;SOCS3;SLC2A2;PKLR;PIK3CA;MAPK8;INSR;PIK3R1
HSA00591 LINOLEIC ACID METABOLISM	6/31	0.448985	0.86355	10.3605	-1.51992	CYP3A4;RDH12;CYP3A5;RDH11;PLA2G12B;CYP2E1
HSA04910 INSULIN SIGNALING PATHWAY	26/135	0.298128	0.672522	2.85638	-1.13318	PHKB;GRB2;PRKAG1;PDE3B;PDPK1;PRKAR2A;PIK3CA;PRKAA2;INSR;PIK3R1;SOCS3;PIK3CB;FBP1;RAF1;PPP1CC;PCK2;PCK1;MAPK1;PPP1CA;G6PC;PKLR;PRKAR1A;CALM3;RHEB;MAPK8;CALM1
HSA05214 GLIOMA	12/64	0.417563	0.826604	5.11624	-0.974283	MAPK1;IGF1R;GRB2;PIK3CB;CAMK2G;CAMK2D;CALM3;RAF1;PIK3CA;CDK4;PIK3R1;CALM1
HSA00604 GLYCOSPHINGOLIPID BIOSYNTHESIS GANGLIOSERIES	3/16	0.531668	0.955033	19.0862	-0.878148	ST3GAL1;SLC33A1;HEXA
HSA04720 LONG TERM POTENTIATION	12/69	0.510812	0.934882	5.30054	-0.356909	MAPK1;PPP1CA;RPS6KA3;GNAQ;CAMK2G;CAMK2D;CALM3;RAF1;RAP1B;ITPR3;PPP1CC;CALM1
HSA00531 GLYCOSAMINOGLYCAN DEGRADATION	3/17	0.56808	0.989436	18.3615	-0.194998	ARSB;GNS;HEXA
HSA00251 GLUTAMATE METABOLISM	14/31	0.00327634	0.0373888	0.0285689	-0.0938886	GCLC;ALDH5A1;GLUD1;EPRS;NAGK;GMPS;GCLM;GSS;GOT2;GSR;GOT1;GLS;ABAT;ALDH4A1
HSA00230 PURINE METABOLISM	24/145	0.571221	0.989436	4.26005	-0.0452414	FHIT;GDA;GMPR2;ENPP1;POLR2K;ENPP3;PNPT1;NUDT5;AK2;PDE3B;GMPS;POLR2B;POLD3;ADCY9;ATIC;PDE7A;NUDT9;PKLR;ENTPD5;ADSL;PDE8A;NT5E;PAICS;PRPS1
HSA00791 ATRAZINE DEGRADATION	1/9	0.790232	1	45.1412	-1.50039e-08	ADAR
HSA00900 TERPENOID BIOSYNTHESIS	1/6	0.664744	1	41.1522	-1.36781e-08	IDI1
HSA00920 SULFUR METABOLISM	1/14	0.904052	1	36.3251	-1.20737e-08	SUOX
HSA04710 CIRCADIAN RHYTHM	1/13	0.887796	1	36.1308	-1.20091e-08	CLOCK
HSA00430 TAURINE AND HYPOTAURINE METABOLISM	1/8	0.754736	1	35.7189	-1.18722e-08	GGT1
HSA00440 AMINOPHOSPHONATE METABOLISM	2/16	0.756958	1	25.5022	-8.47637e-09	PRMT5;CHPT1
HSA00534 HEPARAN SULFATE BIOSYNTHESIS	2/20	0.848294	1	25.3337	-8.42035e-09	GLCE;HS2ST1
HSA03030 DNA POLYMERASE	1/25	0.982886	1	25.2909	-8.40614e-09	POLD3
HSA00592 ALPHA LINOLENIC ACID METABOLISM	2/15	0.727695	1	25.2576	-8.39507e-09	ACOX1;PLA2G12B
HSA00563 GLYCOSYLPHOSPHATIDYLINOSITOL ANCHOR BIOSYNTHESIS	1/23	0.976579	1	24.2497	-8.06008e-09	PIGX
HSA03020 RNA POLYMERASE	2/23	0.894973	1	22.8454	-7.5933e-09	POLR2K;POLR2B
HSA05030 AMYOTROPHIC LATERAL SCLEROSIS	3/19	0.635426	1	19.1985	-6.38117e-09	CAT;SOD1;KARS
HSA04320 DORSO VENTRAL AXIS FORMATION	3/28	0.846214	1	15.5225	-5.15933e-09	MAPK1;GRB2;RAF1
HSA04940 TYPE I DIABETES MELLITUS	1/45	0.999263	1	15.1059	-5.02088e-09	HSPD1
HSA04140 REGULATION OF AUTOPHAGY	4/30	0.744869	1	14.6027	-4.85363e-09	PRKAA2;ATG3;PIK3R4;GABARAP
HSA04740 OLFACTORY TRANSDUCTION	4/31	0.765587	1	13.9361	-4.63204e-09	CAMK2G;CAMK2D;CALM3;CALM1
HSA04742 TASTE TRANSDUCTION	3/53	0.991545	1	13.0458	-4.33615e-09	TRPM5;GNB1;ITPR3
HSA05217 BASAL CELL CARCINOMA	3/56	0.994208	1	12.1023	-4.02255e-09	FZD3;PTCH2;CTNNB1
HSA00512 O GLYCAN BIOSYNTHESIS	5/31	0.610533	1	11.7333	-3.89989e-09	ST3GAL1;GALNT2;GALNT11;C1GALT1;B4GALT5
HSA04115 P53 SIGNALING PATHWAY	4/68	0.995292	1	11.069	-3.67911e-09	CCNG1;CDK4;GADD45A;SESN3
HSA01031 GLYCAN STRUCTURES BIOSYNTHESIS 2	5/62	0.973951	1	10.7521	-3.57377e-09	ST3GAL1;PIGX;FUT6;ST3GAL6;B4GALT4
HSA05130 PATHOGENIC ESCHERICHIA COLI INFECTION EHEC	6/53	0.873536	1	10.6175	-3.52902e-09	EZR;TUBAL3;TUBA4A;TUBA3E;WASL;CTNNB1
HSA05221 ACUTE MYELOID LEUKEMIA	7/53	0.783862	1	9.09233	-3.02209e-09	MAPK1;GRB2;PIK3CB;RAF1;PIK3CA;KIT;CHUK
HSA04360 AXON GUIDANCE	9/128	0.998843	1	8.72402	-2.89967e-09	SEMA5A;MAPK1;CFL2;SEMA3D;DPYSL2;PAK1;ARHGEF12;NFATC3;SLIT2
HSA04080 NEUROACTIVE LIGAND RECEPTOR INTERACTION	9/254	1	1	8.624	-2.86643e-09	P2RY8;EDNRB;P2RX4;PRLR;THRB;GABBR1;HTR1D;GHR;MTNR1A
HSA04514 CELL ADHESION MOLECULES	9/134	0.99938	1	8.56406	-2.84651e-09	CLDN8;ALCAM;GLG1;ITGA6;PVRL3;NLGN1;CLDN10;CDH2;NEO1
HSA04612 ANTIGEN PROCESSING AND PRESENTATION	8/83	0.962838	1	8.47782	-2.81784e-09	HSP90AB1;HSP90AA1;LGMN;HSPA5;CTSB;CALR;CANX;CTSL1
HSA04060 CYTOKINE CYTOKINE RECEPTOR INTERACTION	16/257	0.999999	1	8.39674	-2.79089e-09	TNFRSF21;FLT1;IL6ST;TGFBR1;CD70;IL6R;KIT;KDR;IFNAR1;IL17RB;PRLR;CXCL14;IL15RA;PDGFC;ACVR1;GHR
HSA04510 FOCAL ADHESION	22/200	0.984179	1	8.22815	-2.73486e-09	FLT1;ACTN4;GRB2;PIK3CB;ITGA1;RAF1;PPP1CC;CTNNB1;KDR;MAPK1;IGF1R;PPP1CA;PDPK1;ITGA6;COMP;PIK3CA;MAPK8;RAP1B;LAMC2;PDGFC;PAK1;PIK3R1
HSA05222 SMALL CELL LUNG CANCER	9/87	0.949235	1	8.13091	-2.70254e-09	FHIT;ITGA6;PIK3CB;PIK3CA;PIAS2;LAMC2;CDK4;CHUK;PIK3R1
HSA04310 WNT SIGNALING PATHWAY	15/149	0.985403	1	7.88391	-2.62044e-09	CAMK2G;SMAD4;FZD3;CTNNB1;SENP2;CSNK2A2;CSNK2A1;PSEN1;PPP2CA;CAMK2D;MAPK8;NFATC3;FBXW11;LRP5;PPP2R2A
HSA04540 GAP JUNCTION	11/98	0.931657	1	7.35718	-2.44536e-09	MAPK1;GNAQ;ADCY9;MAP3K2;GRB2;TUBAL3;RAF1;TUBA4A;TUBA3E;PDGFC;ITPR3
HSA04670 LEUKOCYTE TRANSENDOTHELIAL MIGRATION	13/115	0.942192	1	7.27949	-2.41954e-09	CLDN8;EZR;ACTN4;PIK3CB;MAPK14;PIK3CA;RAP1B;CLDN10;CTNNA1;PIK3R1;THY1;CTNNB1;PTPN11
HSA04916 MELANOGENESIS	12/102	0.91459	1	7.12285	-2.36748e-09	MAPK1;EDNRB;GNAQ;ADCY9;CAMK2G;CAMK2D;CALM3;RAF1;FZD3;KIT;CALM1;CTNNB1
HSA05215 PROSTATE CANCER	11/87	0.857233	1	7.04486	-2.34156e-09	MAPK1;IGF1R;PDPK1;KLK3;GRB2;PIK3CB;RAF1;PIK3CA;CHUK;PIK3R1;CTNNB1
HSA00240 PYRIMIDINE METABOLISM	12/89	0.809832	1	6.51682	-2.16605e-09	POLD3;TYMS;UMPS;POLR2K;UPB1;PNPT1;ENTPD5;DPYS;UPP2;TXNRD1;NT5E;POLR2B
HSA05220 CHRONIC MYELOID LEUKEMIA	11/76	0.730579	1	6.30677	-2.09623e-09	MAPK1;GRB2;PIK3CB;TGFBR1;SMAD4;RAF1;PIK3CA;CDK4;CHUK;PIK3R1;PTPN11
HSA05212 PANCREATIC CANCER	11/73	0.685857	1	6.21577	-2.06599e-09	MAPK1;PIK3CB;TGFBR1;SMAD4;RALB;RAF1;PIK3CA;MAPK8;CDK4;CHUK;PIK3R1
HSA05211 RENAL CELL CARCINOMA	11/69	0.619863	1	6.01335	-1.99871e-09	CUL2;MAPK1;GRB2;PIK3CB;RAF1;PIK3CA;RAP1B;PAK1;PIK3R1;FH;PTPN11
HSA05210 COLORECTAL CANCER	13/85	0.675311	1	5.43224	-1.80556e-09	MAPK1;IGF1R;MSH3;GRB2;PIK3CB;TGFBR1;SMAD4;RAF1;PIK3CA;FZD3;MAPK8;PIK3R1;CTNNB1
Table K: The 272 genes, which were up-regulated in FSGS patients compared with MCD patients, were analyzed by using Enrichr GO Biological Process program.
Term	Overlap	P-value	Adjusted P-value	Z-score	Combined Score	Genes
cellular amino acid metabolic process (GO:0006520)	160/421	0	0	-2.37926	113.716	ALDH1L1;NIT2;CNDP2;SLC7A8;PPCS;SLC7A9;BPHL;GGT1;IARS2;OGDH;HIBADH;GLDC;SLC7A7;FAH;GOT2;ASPA;GOT1;GSTM4;PLOD1;VNN1;DAO;SPR;DDAH1;HMGCL;AADAT;ALDH6A1;GATM;DARS;PCBD1;AARS;CRTAP;QDPR;LPCAT3;HNF4A;RARS;BHMT;DLD;ABAT;AHCY;GCLC;ASS1;GLUD1;FARS2;WARS2;KMO;PAH;AGMAT;GCLM;ACAT1;KARS;QRSL1;MUT;IVD;FOLR1;SERINC1;GSTK1;ALDH4A1;IDH1;GCSH;GLO1;ERO1L;P4HB;ODC1;GCDH;BHMT2;UPB1;GGH;ACMSD;GARS;HGD;EPRS;ABHD14A;PPA…
small molecule catabolic process (GO:0044282)	117/261	0	0	-2.35628	103.52	CYP24A1;ALDH1L1;EHHADH;GGT1;OGDH;HIBADH;GLDC;FAH;GOT2;ASPA;GOT1;APOE;MIOX;DAO;HADH;DDAH1;HMGCL;AADAT;ALDH6A1;NUDT1;PCBD1;NUDT5;QDPR;PNPLA8;RENBP;DLD;ABAT;PCCB;PCCA;HACL1;AHCY;ENPP2;GLUD1;KMO;PAH;NAGK;ACAT1;HADHA;HADHB;MUT;IVD;ALDH4A1;GCSH;GCDH;ACMSD;NPL;HGD;CYP4A11;DBT;AMDHD1;SMPD1;GK3P;CYP4F3;CYP4F2;HIBCH;SCP2
organic acid catabolic process (GO:0016054)	98/200	0	0	-2.27132	93.6889	ALDH1L1;EHHADH;GGT1;OGDH;HIBADH;FAH;GLDC;GOT2;ASPA;GOT1;DAO;HADH;DDAH1;HMGCL;AADAT;ALDH6A1;PCBD1;QDPR;RENBP;DLD;ABAT;PCCB;PCCA;HACL1;AHCY;GLUD1;KMO;PAH;NAGK;ACAT1;HADHA;HADHB;MUT;IVD;ALDH4A1;GCSH;GCDH;ACMSD;NPL;HGD;CRAT;MMAA;TST;GLS
carboxylic acid catabolic process (GO:0046395)	98/200	0	0	-2.26871	93.5814	ALDH1L1;EHHADH;GGT1;OGDH;HIBADH;FAH;GLDC;GOT2;ASPA;GOT1;DAO;HADH;DDAH1;HMGCL;AADAT;ALDH6A1;PCBD1;QDPR;RENBP;DLD;ABAT;PCCB;PCCA;HACL1;AHCY;GLUD1;KMO;PAH;NAGK;ACAT1;HADHA;HADHB;MUT; CYP4A11;DBT;AMDHD1;CYP4F3;HIBCH;CYP4F2;SCP2
monocarboxylic acid metabolic process (GO:0032787)	156/473	0	0	-2.34461	85.8735	SCPEP1;ALDH8A1;LDHB;PDP2;BTD;EHHADH;PGD;NDUFAB1;GGT1;OGDH;ACSS2;PDHB;BBOX1;GOT2;PECR;SLC16A1;ELOVL5;DAO;HADH;ACAA2;BSG;ACSM2A;CRTAP;LYPLA1;TECR;POR;PNPLA8;NPC1;DLD;PGM1;ABAT;PCCB;PCCA;HACL1;PAM;ARV1;PFKFB2;PTPLAD1;CYP4A11;AMDHD1;GLYAT;RDH10;MAPK14;PHGDH;AGMO;CYP4F3;LTA4H;CYP4F2;PGK1;SCP2;HPGD;UGT2B7;ACSM5;MGST2
alpha-amino acid metabolic process (GO:1901605)	93/213	0	0	-2.27209	75.6123	KYNU;SEPHS2;ALDH1L1;NIT2;GGT1;OGDH;PSPH;HIBADH;GLDC;FAH;AFMID;MTHFD1;GOT2;MCCC2;MSRA;ASPA;GOT1;P4HA2;PLOD1;P4HA1;MCCC1;DAO;SPR;DDAH1
cofactor metabolic process (GO:0051186)	100/255	0	5e-14	-2.31109	70.6046	LDHB;ALAD;ALDH1L1;BTD;HMGCR;PGD;PPCS;ACSS2;OGDH;NMRK1; NFS1;PIPOX;GCH1;TYMS;MTHFS;MTHFR;GPHN;ACSL1;ATIC;FMO1;PNPO;BDH2;PCMT1;HSD17B4;SHMT1;DLST;SHMT2;MAT2A;CYP4F11;ACLY;PCK2;BLVRA;GLYAT;MAT2B;CYP4F2
coenzyme metabolic process (GO:0006732)	83/196	0	6.7e-13	-2.26866	63.5776	LDHB;ASPDH;KYNU;ALDH1L1;HMGCR;PGD;ACOT2;PPCS;OGDH;ACSS2;NMRK1;PNP;PDHB;HIBADH;AFMID;MTHFD1;MCCC2;ACOT7;AGPAT6;ELOVL5;VNN1; PCMT1;LIAS;HSD17B4;DCAKD;GPD1;DLST;SHMT1;GCDH;BHMT2;SHMT2;MOCS2;MAT2A;IDH3B;CYP4F11;ACLY;PCK2;GLYAT;DHFR;MAT2B;QPRT;CYP4F2;DCXR;SLC46A1
dicarboxylic acid metabolic process (GO:0043648)	48/87	1.02e-12	5.2103e-10	-2.24099	47.9015	KYNU;GCLC;ALDH1L1;ASS1;NIT2;GLUD1;GGT1;KMO;OGDH;GCLM;CMPK1;MTHFD1;GOT2;ASPA;MTHFR;GOT1;ATIC;FOLR1;IDH2;IDH1;ALDH4A1;SUCLA2;FH;GHR
small molecule biosynthetic process (GO:0044283)	116/394	4.22e-12	1.75729e-09	-2.3564	47.5039	CYP3A4;ALDH8A1;IMPAD1;SLC44A1;SGMS2;CNDP2;HMGCR;NDUFAB1;GGT1;ACSS2;PNP;BBOX1;GOT2;PECR;GOT1;PLOD1;INSIG2;ELOVL5;RGN;HMGCL;ACAA2;GATM;CHPT1;TECR;PNPLA8;BHMT;PCCB;PRPS1;CNBP;AHCY;GCLC;ASS1;PTPLAD1
Table L: The 2331 genes, which were down-regulated in FSGS patients compared with MCD patients, were further analyzed by using Enrichr GO Biological Process program.
Term	Overlap	P-value	Adjusted P-value	Z-score	Combined Score	Genes
establishment of mitochondrion localization, microtubule-mediated (GO:0034643)	5/8	0.0140185	0.163895	7.79913	-14.105	UXT;KIF1B;MAPT;RHOT1;LRPPRC
homocysteine metabolic process (GO:0050667)	6/8	0.00381911	0.0611993	4.93583	-13.7888	NOX4;MTHFR;CTH;MUT;AHCY;DPEP1
cysteine metabolic process (GO:0006534)	5/8	0.0140185	0.163895	7.55145	-13.657	CTH;GCLC;NFS1;GGT1;GCLM
water-soluble vitamin biosynthetic process (GO:0042364)	5/8	0.0140185	0.163895	7.39015	-13.3653	AKR1A1;PNPO;RGN;PSAT1;MMAA
L-serine metabolic process (GO:0006563)	5/8	0.0140185	0.163895	7.32247	-13.2429	SHMT1;SHMT2;PHGDH;PSAT1;PSPH
establishment of protein localization to mitochondrial membrane (GO:0090151)	4/8	0.0466773	0.366933	12.2583	-12.2899	HSP90AA1;SAMM50;TOMM22;HSPA4
macroautophagy (GO:0016236)	4/8	0.0466773	0.366933	11.8462	-11.8767	WDFY3;NBR1;ACBD5;HDAC6
cullin deneddylation (GO:0010388)	5/9	0.0196848	0.20457	6.97323	-11.0654	GPS1;COPS2;COPS6;COPS4;COPS7A
L-phenylalanine catabolic process (GO:0006559)	6/9	0.00572398	0.0838115	4.3258	-10.7245	PCBD1;QDPR;HGD;PAH;HPD;FAH
peptide catabolic process (GO:0043171)	5/10	0.0266653	0.246883	7.40888	-10.3639	TPP1;IDE;GGT1;LTA4H;CTSH
misfolded or incompletely synthesized protein catabolic process (GO:0006515)	5/10	0.0266653	0.246883	7.30444	-10.2178	RNF5;UBE2W;YME1L1;OMA1;HDAC6
tyrosine metabolic process (GO:0006570)	4/9	0.0611923	0.43888	12.0945	-9.9602	ATP7A;HGD;HPD;FAH
N-acetylneuraminate metabolic process (GO:0006054)	4/9	0.0611923	0.43888	11.9065	-9.80539	ST3GAL1;RENBP;NPL;NAGK
NADH metabolic process (GO:0006734)	8/8	0.000227035	0.00634452	1.93415	-9.78713	GPD1L;GPD1;ALDOB;IDH3B;PCK2;OGDH;MDH2;MDH1
protein deneddylation (GO:0000338)	5/10	0.0266653	0.246883	6.90513	-9.65918	GPS1;COPS2;COPS6;COPS4;COPS7A
negative regulation of sodium ion transport (GO:0010766)	6/9	0.00572398	0.0838115	3.74472	-9.28385	SERPINE2;NEDD4;AGT;CAMK2D;NEDD4L;SLC9A3R1
lysine metabolic process (GO:0006553)	7/9	0.00153331	0.0300306	2.59658	-9.10241	AADAT;DLST;GCDH;ALDH7A1;DLD;OGDH;PIPOX
biotin metabolic process (GO:0006768)	6/10	0.00823838	0.111376	3.97665	-8.72812	MCCC2;BTD;MCCC1;PCCB;PCCA;PC
prenylation (GO:0097354)	2015-05-11	0.0350411	0.296298	7.16214	-8.71196	CHURC1-FNTB;PTAR1;CHM;PGGT1B;RABGGTB
heme transport (GO:0015886)	2015-04-09	0.0611923	0.43888	10.5252	-8.66783	HRG;ABCB7;FLVCR2;SLC46A1
alpha-linolenic acid metabolic process (GO:0036109)	2015-05-11	0.0350411	0.296298	6.96403	-8.47098	ACOX1;ACSL1;ELOVL5;HSD17B4;SCP2
response to mercury ion (GO:0046689)	2015-05-10	0.0266653	0.246883	6.03731	-8.44524	BSG;GATM;ALB;SLC34A1;AQP1
indolalkylamine catabolic process (GO:0046218)	2015-05-11	0.0350411	0.296298	6.92281	-8.42084	AADAT;KYNU;ACMSD;KMO;AFMID
tryptophan catabolic process (GO:0006569)	2015-05-11	0.0350411	0.296298	6.76633	-8.2305	AADAT;KYNU;ACMSD;KMO;AFMID
folic acid metabolic process (GO:0046655)	2015-07-10	0.00233802	0.0419719	2.47262	-7.84008	MTHFD1;SHMT1;MTHFR;DHFR;FOLR1;SLC46A1;MTRR
cellular ketone body metabolic process (GO:0046950)	2015-03-08	0.137267	0.685551	20.7241	-7.82402	HMGCS2;ACAT1;HMGCL
coenzyme A biosynthetic process (GO:0015937)	2015-05-11	0.0350411	0.296298	6.33223	-7.70247	ACOT7;PANK3;PANK1;PPCS;DCAKD
vitamin catabolic process (GO:0009111)	2015-03-08	0.137267	0.685551	20.2037	-7.62755	CYP24A1;CYP4F11;CYP4F2
peptidyl-tyrosine autophosphorylation (GO:0038083)	2015-03-08	0.137267	0.685551	20.1329	-7.60082	IGF1R;INSR;KDR
regulation of translational termination (GO:0006449)	2015-03-08	0.137267	0.685551	20.0215	-7.55878	EIF5AL1;HRSP12;EIF5A
vitamin transmembrane transport (GO:0035461)	2015-03-08	0.137267	0.685551	20.0012	-7.55109	SLC23A1;TSPAN1;STRA6
fat-soluble vitamin catabolic process (GO:0042363)	2015-03-08	0.137267	0.685551	19.8336	-7.48782	CYP24A1;CYP4F11;CYP4F2
iron ion import (GO:0097286)	2015-03-08	0.137267	0.685551	19.6052	-7.40161	PICALM;TFRC;STEAP2
erythrose 4-phosphate/phosphoenolpyruvate family amino acid metabolic process (GO:1902221)	2015-07-10	0.00233802	0.0419719	2.32684	-7.37784	PCBD1;QDPR;HGD;PAH;SPR;HPD;FAH
regulation of clathrin-mediated endocytosis (GO:2000369)	2015-04-10	0.0777953	0.513001	10.8746	-7.25855	DAB2;SCYL2;PIK3CB;WASL
fatty acid beta-oxidation using acyl-CoA oxidase (GO:0033540)	2015-06-11	0.0114568	0.144646	3.73955	-7.23031	ACOX2;ACOX1;AMACR;HSD17B4;CRAT;SCP2
regulation of DNA endoreduplication (GO:0032875)	2015-03-08	0.137267	0.685551	19.0719	-7.20025	SENP2;SMC1A;STAG2
amyloid precursor protein catabolic process (GO:0042987)	2015-03-08	0.137267	0.685551	18.6668	-7.04734	NCSTN;PSEN1;PSENEN
aldehyde catabolic process (GO:0046185)	2015-04-10	0.0777953	0.513001	10.533	-7.03054	AKR1A1;ESD;ADH5;AGXT2
alanine transport (GO:0032328)	2015-03-08	0.137267	0.685551	18.3581	-6.93077	SLC36A1;SLC36A2;SLC38A3
regulation of cholesterol homeostasis (GO:2000188)	2015-04-10	0.0777953	0.513001	10.2463	-6.83915	ACOX1;SEC24A;HNF4A;RORA
sulfur amino acid catabolic process (GO:0000098)	2015-06-12	0.0154689	0.17376	3.88176	-6.7934	TST;SUOX;SQRDL;CTH;SLC25A10;PCYOX1
S-adenosylmethionine metabolic process (GO:0046500)	2015-06-11	0.0114568	0.144646	3.47101	-6.71109	BHMT2;MTHFR;MAT2A;BHMT;PCMT1;MAT2B
negative regulation of neurotransmitter secretion (GO:0046929)	2015-03-08	0.137267	0.685551	17.6583	-6.6666	SLC30A1;NF1;RAP1B
dicarboxylic acid biosynthetic process (GO:0043650)	2015-07-11	0.00343247	0.0559266	2.30036	-6.63359	GOT2;KYNU;GOT1;GLUD1;GLS;ALDH4A1;KMO
toxin metabolic process (GO:0009404)	2015-05-12	0.0448679	0.356377	6.40828	-6.61184	DDC;ARL1;PAM;FMO1;AS3MT
pyrimidine-containing compound transmembrane transport (GO:0072531)	2015-03-08	0.137267	0.685551	17.4307	-6.58067	SLC35B1;TSPAN1;SLC35D1
glycolipid catabolic process (GO:0019377)	2015-06-12	0.0154689	0.17376	3.68223	-6.4442	GBA3;GM2A;NAGA;GALC;NEU2;GBA
positive regulation of receptor recycling (GO:0001921)	2015-04-10	0.0777953	0.513001	9.6044	-6.41072	DAB2;PSEN1;VAMP3;NSF
CDP-diacylglycerol biosynthetic process (GO:0016024)	2015-06-13	0.0203574	0.205956	3.87606	-6.12455	CDS2;AGPAT6;AGPAT5;AGPAT9;LCLAT1;AGPAT3
4-hydroxyproline metabolic process (GO:0019471)	2015-06-13	0.0203574	0.205956	3.67301	-5.8037	GOT2;P4HB;P4HA2;P4HA1;ALDH4A1;ERO1L
proline metabolic process (GO:0006560)	2015-04-11	0.096388	0.584884	10.6981	-5.73784	PRODH2;ALDH4A1;DAO;OAT
regulation of acyl-CoA biosynthetic process (GO:0050812)	2015-06-13	0.0203574	0.205956	3.62608	-5.72955	PDK2;PDP2;PDK3;DLD;DLAT;PDHB
regulation of superoxide anion generation (GO:0032928)	2015-04-10	0.0777953	0.513001	8.57795	-5.72559	AGT;ACP5;AATF;SOD1
glycosylceramide metabolic process (GO:0006677)	2015-06-13	0.0203574	0.205956	3.5176	-5.55814	GBA3;ALDH5A1;NAGA;GALC;GAL3ST1;GBA
norepinephrine metabolic process (GO:0042415)	2015-04-11	0.096388	0.584884	10.3623	-5.55771	RNF180;ATP7A;LY6E;SPR
ketone body metabolic process (GO:1902224)	2015-03-09	0.167464	0.762911	19.9384	-5.39561	HMGCS2;ACAT1;HMGCL
L-methionine salvage (GO:0071267)	2015-04-11	0.096388	0.584884	10.0417	-5.3858	ADI1;BHMT2;GOT1;BHMT
endosome to melanosome transport (GO:0035646)	2015-03-09	0.167464	0.762911	19.649	-5.31729	AP1M1;AP1G1;AP3D1
CDP-diacylglycerol metabolic process (GO:0046341)	2015-06-14	0.0261954	0.246516	3.79043	-5.30784	CDS2;AGPAT6;AGPAT5;AGPAT9;LCLAT1;AGPAT3
chaperone mediated protein folding requiring cofactor (GO:0051085)	2015-04-11	0.096388	0.584884	9.85695	-5.28669	HSPH1;ERO1L;DNAJB1;HSPA8
tooth mineralization (GO:0034505)	2015-03-09	0.167464	0.762911	19.4541	-5.26455	ALPL;PPARA;FAM20C
L-methionine biosynthetic process (GO:0071265)	2015-04-11	0.096388	0.584884	9.80933	-5.26115	ADI1;BHMT2;GOT1;BHMT
primary alcohol catabolic process (GO:0034310)	2015-03-09	0.167464	0.762911	19.3811	-5.24478	ALDH1B1;ALDH2;ADH5
inner mitochondrial membrane organization (GO:0007007)	2015-04-11	0.096388	0.584884	9.57456	-5.13523	OPA1;CHCHD3;AFG3L2;OMA1
regulation of RIG-I signaling pathway (GO:0039535)	2015-03-09	0.167464	0.762911	18.9668	-5.13269	C1QBP;ZC3HAV1;USP17L2
branching involved in labyrinthine layer morphogenesis (GO:0060670)	2015-03-09	0.167464	0.762911	18.9602	-5.13089	GRB2;SOCS3;RSPO3
fat-soluble vitamin biosynthetic process (GO:0042362)	2015-03-09	0.167464	0.762911	18.9197	-5.11994	CYP3A4;CYP27A1;CYP4F2
angiotensin maturation (GO:0002003)	2015-07-12	0.0048772	0.0742598	1.95877	-5.09317	ATP6AP2;REN;AGT;ACE2;MME;ANPEP;ENPEP
pentose metabolic process (GO:0019321)	2015-06-14	0.0261954	0.246516	3.5645	-4.99146	TALDO1;PGD;NUDT5;RBKS;DCXR;XYLB
regulation of cellular respiration (GO:0043457)	2015-05-13	0.0561752	0.426244	5.82671	-4.96869	PRELID1;TRAP1;DNAJC15;CISD1;PNPT1
regulation of coenzyme metabolic process (GO:0051196)	2015-06-14	0.0261954	0.246516	3.53017	-4.9434	PDK2;PDP2;PDK3;DLD;DLAT;PDHB
histone H2B ubiquitination (GO:0033523)	2015-03-09	0.167464	0.762911	18.2443	-4.93717	LEO1;RNF20;CTR9
glomerulus development (GO:0032835)	2015-04-11	0.096388	0.584884	9.20078	-4.93476	ENPEP;WWTR1;PTPRO;LGR4
respiratory chain complex IV assembly (GO:0008535)	2015-05-13	0.0561752	0.426244	5.77746	-4.9267	COA1;COX18;TIMM21;SCO1;COX15
positive regulation of sodium ion transmembrane transporter activity (GO:2000651)	2015-04-11	0.096388	0.584884	9.17434	-4.92058	TESC;ACTN4;CHP1;GLRX
protoporphyrinogen IX biosynthetic process (GO:0006782)	2015-03-09	0.167464	0.762911	18.1733	-4.91794	ALAD;IREB2;UROD
ADP metabolic process (GO:0046031)	2015-03-09	0.167464	0.762911	18.0855	-4.89418	NUDT9;AK2;AK4
toxin transport (GO:1901998)	2015-03-09	0.167464	0.762911	17.8208	-4.82256	SLC17A3;SLC7A8;SLC22A5
regulation of systemic arterial blood pressure by renin-angiotensin (GO:0003081)	2015-04-11	0.096388	0.584884	8.93352	-4.79142	SERPINF2;AGT;ACE2;ENPEP
interleukin-6-mediated signaling pathway (GO:0070102)	2015-03-09	0.167464	0.762911	17.2546	-4.66933	IL6ST;IL6R;CTR9
inositol metabolic process (GO:0006020)	2015-04-12	0.116837	0.645137	10.6105	-4.65052	IMPA2;IMPAD1;IMPA1;MIOX
ubiquinone metabolic process (GO:0006743)	2015-04-12	0.116837	0.645137	10.5657	-4.63086	HMGCR;COQ9;PDSS2;COQ6
ethanol metabolic process (GO:0006067)	2015-05-14	0.0689673	0.478249	6.09303	-4.49436	ALDH1B1;ALDH2;ADH5;ADH6;ACSS2
ribosome assembly (GO:0042255)	2015-04-12	0.116837	0.645137	10.2453	-4.49045	SBDS;C1QBP;DDX3X;EIF2A
protein carboxylation (GO:0018214)	2015-04-12	0.116837	0.645137	10.094	-4.4241	GGCX;PROZ;PROS1;PROC
nonmotile primary cilium assembly (GO:0035058)	2015-04-12	0.116837	0.645137	10.0776	-4.41692	BBS1;BBS2;MKKS;BBS10
organic cation transport (GO:0015695)	2015-06-15	0.0330449	0.287034	3.52257	-4.39671	SLC22A13;SLC7A8;SLC22A4;SLC22A5;SLC47A1;SLC22A2
tryptophan metabolic process (GO:0006568)	2015-07-13	0.00673539	0.0949794	1.86175	-4.38274	ATP7A;AADAT;GCDH;KYNU;ACMSD;KMO;AFMID
glycerol ether metabolic process (GO:0006662)	2015-05-14	0.0689673	0.478249	5.80405	-4.2812	TXNL1;AGPS;TXN2;TXN;AGMO
quinone biosynthetic process (GO:1901663)	2015-04-13	0.138981	0.685551	11.3185	-4.27312	COQ9;CYP4F2;PDSS2;COQ6
removal of superoxide radicals (GO:0019430)	2015-04-12	0.116837	0.645137	9.73516	-4.26685	ATP7A;SOD1;PRDX1;FANCC
drug catabolic process (GO:0042737)	2015-04-13	0.138981	0.685551	11.1239	-4.19963	CYP3A4;FMO4;CYP3A5;CYP2B6
cellular response to superoxide (GO:0071451)	2015-04-12	0.116837	0.645137	9.56235	-4.19111	ATP7A;SOD1;PRDX1;FANCC
NADPH regeneration (GO:0006740)	2015-04-13	0.138981	0.685551	11.0669	-4.1781	TALDO1;PGD;IDH1;HIBADH
iron coordination entity transport (GO:1901678)	2015-04-12	0.116837	0.645137	9.47237	-4.15167	HRG;ABCB7;FLVCR2;SLC46A1
protein-cofactor linkage (GO:0018065)	2015-04-12	0.116837	0.645137	9.40582	-4.1225	NMT1;CTH;NDUFAB1;LIAS
positive regulation of gluconeogenesis (GO:0045722)	2015-04-13	0.138981	0.685551	10.6667	-4.02701	PPARA;KAT2B;SMEK2;ARPP19
regulation of vacuole organization (GO:0044088)	2015-04-13	0.138981	0.685551	10.5401	-3.97923	RAB7A;MTM1;RNF5;TBC1D14
cellular biogenic amine catabolic process (GO:0042402)	2015-06-16	0.0409557	0.333393	3.60306	-3.95773	AADAT;KYNU;SAT2;ACMSD;KMO;AFMID
regulation of fibrinolysis (GO:0051917)	2015-05-14	0.0689673	0.478249	5.35368	-3.949	F11;SERPINF2;APOH;HRG;PLG
amine catabolic process (GO:0009310)	2015-06-16	0.0409557	0.333393	3.58871	-3.94196	AADAT;KYNU;SAT2;ACMSD;KMO;AFMID
