# Supplementary material for: Comparison of Glomerular Transcriptome Profiles of Adult-Onset Steroid Sensitive Focal Segmental Glomerulosclerosis and Minimal Change Disease
Source: PLoS One. 2015 Nov 4;10(11):e0140453. doi: 10.1371/journal.pone.0140453 (PMC4633097; doi:10.1371/journal.pone.0140453)
Supplement: S3 File — Table M- All probesets detected by microarray analysis; Table N- Compare the current data to those of previous reports. (XLSX) [file pone.0140453.s003.xlsx]

## Sheet: Sheet1
Table M: All probesets detected by microarray analysis.
Probe Set ID	Gene Name	Gene id	p-value	FDR	Geom mean of intensities in FSGS group	Geom mean of intensities in MCD group	Fold-change(F/M)	SD	F1	F2	F3	F4	F5	F6	M1	M2	M3	M4	M5
7896736	---	---	0.13894	0.328	68.12	38.24	1.78	0.874632	4.88045	6.37	6.37108	4.17912	6.49093	6.8175	5.675	4.87778	4.93522	5.66862	4.75991
7896738	OR4G2P	26680	0.392581	0.553	11.47	9.75	1.18	0.613641	3.06963	3.44604	3.4894	3.0689	5.05119	3.7751	3.02431	3.22526	2.84703	3.10818	3.06578
7896740	OR4F17	81099	0.936427	0.961	8.12	8.05	1.01	0.406101	2.79946	3.0425	3.93115	2.68885	3.32285	3.54028	2.81062	2.76895	2.79097	2.78276	2.73333
7896742	LOC100134822	100134822	0.867583	0.918	51.24	54.73	0.94	0.65803	5.89986	6.00793	6.84442	5.98531	5.70763	4.13063	6.04063	5.60592	6.14385	5.4698	5.58407
7896744	OR4F3	26683	0.0579166	0.296	31.83	16.63	1.91	0.882086	4.11384	4.41963	5.38487	3.87388	6.34232	5.43669	3.97519	3.98543	3.63111	4.09967	3.63013
7896746	---	---	0.130975	0.322	1163.09	629.08	1.85	0.627612	9.12018	10.3888	10.3959	9.19399	10.9799	10.3453	9.44084	9.01878	9.94403	9.91437	9.88755
7896750	---	---	0.359642	0.523	98.54	68.95	1.43	0.745781	5.16528	6.20458	6.67511	5.88549	7.25075	7.01421	6.00155	4.92475	6.90627	6.17593	6.73278
7896752	---	---	0.14753	0.336	1262.33	747.66	1.69	0.557074	9.39426	10.2697	10.4548	9.58037	11.0405	10.3868	9.87286	9.06095	10.4081	9.96012	10.0152
7896754	LOC100287497	100287497	0.399403	0.558	31.86	26.78	1.19	0.466986	4.44592	5.55258	5.50905	5.12255	5.48727	4.46193	4.5689	4.51949	4.5565	5.01143	4.44044
7896756	FAM87A	157693	0.873681	0.923	20.16	19.69	1.02	0.458417	3.82416	4.51152	4.73702	3.848	5.33326	4.42811	4.2753	4.12704	3.74057	4.2872	4.2141
7896759	LOC643837	643837	0.401729	0.56	27.25	32.3	0.84	0.270754	4.80447	5.37069	4.94314	5.35777	4.48671	4.84498	4.95892	5.22945	4.7882	4.76545	4.88254
7896761	SAMD11	148398	0.0533427	0.296	96.26	56.2	1.71	0.538564	5.59045	6.71797	6.63834	5.62062	6.56843	7.01409	5.89196	5.98228	5.45746	5.96915	5.65583
7896779	KLHL17	339451	0.0831645	0.297	90.93	55.25	1.65	0.544654	5.57356	6.58205	6.63723	5.34603	6.41982	7.09494	5.78188	5.82864	5.75432	5.69042	5.82698
7896798	---	---	0.0848841	0.298	86.57	56.95	1.52	0.429287	5.82416	6.22628	6.33309	5.57429	6.6367	6.92215	6.02153	5.87336	5.84596	5.76697	5.60689
7896817	ISG15	9636	0.391809	0.552	77.82	64.08	1.21	0.47837	6.08386	6.10335	6.57398	5.2549	6.19943	6.62912	5.47868	6.73292	5.60206	6.21569	5.96771
7896822	AGRN	375790	0.001274	0.186	200.06	100.9	1.98	0.46594	7.427	7.51232	7.74823	7.69486	7.2057	6.94806	6.55064	7.33555	6.54239	6.68933	6.599
7896859	MIR200B	406984	0.0208686	0.296	50.5	32.45	1.56	0.523285	4.87347	5.63089	6.13199	4.93602	5.93232	6.00691	4.91848	5.09337	4.93206	4.79748	4.91525
7896861	MIR200A	406983	0.0047242	0.25	14.96	11.66	1.28	0.515517	3.65523	3.87082	4.19443	3.59611	4.59865	4.49417	3.52016	3.45337	3.43127	3.01983	3.14166
7896863	MIR429	554210	0.0078282	0.282	40.77	30.77	1.33	0.38532	5.08699	5.61981	5.81463	4.80454	5.37001	5.53921	4.92883	4.88666	4.88609	4.83558	4.68562
7896865	TTLL10	254173	0.0697028	0.296	135.96	72.87	1.87	0.561418	5.98019	7.03545	6.93408	5.94131	7.22996	7.4944	6.34494	6.25131	5.86901	6.34753	6.23915
7896878	B3GALT6	126792	0.17542	0.359	89.69	66.3	1.35	0.32547	5.99457	6.27255	6.13852	5.88542	6.92462	6.72357	6.1412	5.95559	6.06879	6.07691	6.07885
7896882	SCNN1D	6339	0.0562387	0.296	95	49.09	1.94	0.68719	5.54854	6.49323	6.67235	5.10339	6.7922	7.18021	5.67604	5.73444	5.38309	5.71201	5.39284
7896908	PUSL1	126789	0.0574705	0.296	76.27	51.3	1.49	0.406909	5.54397	6.18308	6.27912	5.543	6.65617	6.40803	5.7338	5.67904	5.50827	5.75651	5.58802
7896917	GLTPD1	80772	0.0804629	0.297	83.99	70.17	1.2	0.193627	6.58834	6.24804	6.34998	6.1683	6.03058	6.56765	6.0589	6.21161	6.33281	6.08819	6.09608
7896921	TAS1R3	83756	0.0759124	0.297	88.04	54.73	1.61	0.530849	5.70025	6.50577	6.64171	5.23472	6.4817	6.88606	5.75514	5.92947	5.41878	5.88389	5.78538
7896929	VWA1	64856	0.0457588	0.296	127.24	86.58	1.47	0.234598	6.47331	6.84286	6.85734	6.50783	6.93987	7.0236	6.43503	6.72494	6.3834	6.49662	6.42899
7896937	ATAD3C	219293	0.121832	0.316	72.97	51.17	1.43	0.398938	5.75491	5.96111	5.86268	5.7101	6.23255	6.94614	5.72971	5.6589	5.58056	5.7058	5.58354
7896952	ATAD3A	55210	0.0635728	0.296	154.37	79.2	1.95	0.570688	6.27259	7.1482	7.21831	5.89366	7.56148	7.45616	6.28962	6.27543	6.30269	6.52222	6.35784
7896961	ATAD3B	83858	0.0529497	0.296	132.03	74.47	1.77	0.455452	6.22066	6.83452	6.81738	6.15684	7.23835	7.36171	6.26824	6.36628	6.14232	6.37508	6.08157
7896983	---	---	0.329464	0.496	27.79	24.63	1.13	0.455156	4.28452	5.00296	5.02693	3.98859	5.25792	5.4571	4.36739	4.64324	4.29757	4.57142	4.54707
7896985	MIB2	142678	0.0869887	0.299	112.69	64.58	1.75	0.563697	5.9869	6.64201	6.90836	5.45438	6.7953	7.4064	5.98697	6.1087	5.93832	6.07434	5.99736
7897006	MMP23B	8510	0.0958987	0.302	161.26	96.05	1.68	0.430475	6.51095	7.14891	7.19492	6.26387	7.41168	7.54143	6.88192	6.60394	6.40656	6.92689	6.49127
7897026	CALML6	163688	0.176467	0.36	40.2	28.05	1.43	0.605301	4.64104	5.13995	5.25635	4.35169	6.39937	5.76369	4.66473	4.69539	4.57481	4.76211	4.78665
7897034	GABRD	2563	0.0731211	0.296	90.31	52.06	1.73	0.590126	5.55893	6.33626	6.68881	5.26368	6.57512	7.1286	5.68161	5.68545	5.56191	5.80152	5.64994
7897044	PRKCZ	5590	0.0431452	0.296	100.34	129.07	0.78	0.387744	6.93506	6.30777	6.51486	6.80447	6.12136	6.78043	7.17464	6.90888	7.11033	7.25564	7.31079
7897066	C1orf86	199990	0.190862	0.373	59.95	43.4	1.38	0.517948	5.1931	6.02632	5.72202	4.84665	6.57549	6.27223	5.48916	5.48916	5.07503	5.46804	5.42121
7897068	---	---	0.0244299	0.296	234.3	137.25	1.71	0.222338	7.4626	7.60215	7.42587	7.45678	7.53128	7.89534	7.09543	7.43774	7.33854	7.22055	7.16008
7897076	---	---	0.137557	0.327	31.67	26.38	1.2	0.464598	4.39938	5.21598	5.39222	4.25093	5.44045	5.35739	4.87787	4.52671	4.26187	4.79412	4.50661
7897078	RER1	11079	0.160562	0.346	187.18	267.85	0.7	0.831826	8.51975	7.28265	7.1184	8.55008	6.01753	7.19731	8.42269	8.36719	8.31142	8.13387	8.52187
7897089	PLCH2	9651	0.165373	0.351	127.86	87.97	1.45	0.409137	6.36531	6.87327	6.98149	5.85576	7.05587	7.22332	6.53312	6.20131	6.8042	6.39142	6.72178
7897119	FAM213B	127281	0.0091088	0.288	183.98	110.25	1.67	0.221365	7.30868	7.24735	7.27486	7.09565	7.18035	7.45619	7.0137	6.96648	6.74799	6.84887	6.8782
7897128	ACTRT2	140625	0.167062	0.352	40	29.34	1.36	0.572935	4.51935	5.19023	5.71098	4.35282	6.14035	5.64589	4.70706	4.95512	4.49688	4.82944	4.86306
7897132	PRDM16	63976	0.0209299	0.296	145.97	73.04	2	0.498998	6.13753	7.02766	7.06414	6.66279	7.03589	7.51206	6.26333	6.11355	5.96971	6.33775	6.40926
7897154	ARHGEF16	27237	0.0594871	0.296	109.72	63.76	1.72	0.48288	6.0956	6.59943	6.55871	5.71855	7.07592	7.13728	5.92474	5.93074	6.06696	6.16632	5.92075
7897172	---	---	0.0040275	0.25	130.32	226.29	0.58	0.750595	7.81094	6.54202	6.38997	7.5268	6.54618	6.8858	8.16963	7.6188	8.45935	7.88558	8.26337
7897179	TP73	7161	0.155511	0.342	60.53	44.92	1.35	0.48286	5.03188	6.07535	6.19875	4.97261	6.031	6.43394	5.5153	5.49426	5.34195	5.52755	5.33386
7897196	CCDC27	148870	0.0599117	0.296	43.23	30.29	1.43	0.543002	4.66369	5.63185	5.73843	4.48128	5.94596	5.79455	4.86289	4.85353	4.60245	5.01158	4.75397
7897210	DFFB	1677	0.219054	0.397	65.9	55.46	1.19	0.292459	6.03605	6.07247	5.95149	5.22417	6.28677	6.18682	5.71976	5.61708	5.85409	5.82512	5.90477
7897227	AJAP1	55966	0.688929	0.792	80.88	76.44	1.06	0.385418	6.37311	6.20971	6.22837	7.30706	5.77853	6.23646	6.28148	6.21132	6.23056	6.64133	6.06844
7897236	KCNAB2	8514	0.156523	0.343	131.73	188.87	0.7	0.648367	7.34664	6.87228	6.50118	5.83763	7.26013	7.09122	7.66528	7.9967	7.72444	7.77131	7.7444
7897257	RNF207	388591	0.102637	0.305	70.83	51.6	1.37	0.386397	5.29221	6.04886	6.37535	5.64055	6.1498	6.59878	5.66862	5.66749	5.64566	5.69908	5.64551
7897263	RNF207	388591	0.0191184	0.296	136.58	63.23	2.16	0.599231	5.94489	6.91779	7.26354	6.27791	7.0832	7.32788	5.83734	6.0233	5.85263	6.32762	5.87661
7897277	LINC00337	148645	0.345269	0.51	37.35	31.15	1.2	0.438176	4.67128	5.21772	5.3553	4.7814	5.19151	6.19124	4.94946	4.59891	4.90764	4.94899	4.911
7897280	HES3	390992	0.0785432	0.297	101.52	56.68	1.79	0.60118	5.58455	6.63873	6.48414	5.46921	7.01296	7.19795	5.8012	5.80552	5.67278	6.01812	5.7549
7897286	LOC100130071	100130071	0.0619642	0.296	145.4	65.9	2.21	0.758599	5.86552	7.14436	7.35117	5.47101	7.60206	7.40541	6.24456	6.13369	5.86838	6.14789	5.85803
7897288	ESPN	83715	0.195131	0.376	271.9	163.09	1.67	0.517293	7.35712	7.9978	7.92817	6.40996	8.12562	8.38912	7.52965	7.41809	7.59449	7.62968	7.52663
7897293	---	---	0.0520587	0.296	116.68	50.35	2.32	0.807376	5.59216	6.66257	6.67993	5.30936	7.31543	7.62686	5.68643	5.60749	5.62766	5.7375	5.45979
7897295	TAS1R1	80835	0.0574182	0.296	48.22	31.83	1.51	0.521002	5.04445	5.69149	5.62397	4.81367	6.4119	5.58739	5.11699	4.94962	4.87525	4.73616	4.8363
7897305	ZBTB48	3104	0.531576	0.669	42.63	40.6	1.05	0.210484	5.22343	5.5028	5.36147	5.03549	5.64774	5.7781	5.37117	5.27062	5.30725	5.2012	5.28901
7897322	PHF13	148479	0.105823	0.306	73.19	58.24	1.26	0.24239	5.87558	5.87558	6.26769	5.87558	6.28927	6.43777	5.87991	6.05878	5.83114	5.87558	5.63515
7897329	THAP3	90326	0.075678	0.297	54.18	39.78	1.36	0.405451	5.28086	5.64421	5.93938	5.06725	5.86005	6.35952	5.17588	5.35172	5.16689	5.26483	5.31693
7897339	CAMTA1	23261	0.0427727	0.296	41.3	57.78	0.71	0.299727	5.38837	5.78476	5.75818	5.4586	4.94798	5.4586	5.86003	5.93868	5.64905	5.92646	5.82921
7897368	---	---	0.0775117	0.297	35.47	22.77	1.56	0.66313	4.29428	4.90892	5.37494	4.41254	5.48727	6.23513	4.31309	4.3784	4.05643	4.60058	4.45817
7897370	VAMP3	9341	0.0378449	0.296	109.33	240.14	0.46	1.10486	8.24287	6.40765	6.34778	8.55458	5.65015	5.97631	8.32045	8.08373	8.12467	8.12678	8.20768
7897378	PER3	8863	0.0767701	0.297	63.43	110.37	0.57	0.792758	6.85121	5.97698	5.56629	7.19223	5.42669	5.73108	7.7022	6.13819	6.49678	7.60489	6.55236
7897404	PARK7	11315	0.0832824	0.297	368.35	584.7	0.63	0.981402	9.29564	8.77997	8.64466	9.32081	7.11157	6.92249	9.50159	9.60514	9.48282	9.453	9.6782
7897416	SLC45A1	50651	0.220199	0.398	46.4	36.56	1.27	0.460008	4.92184	5.93504	5.35586	4.72445	6.21779	5.68507	5.16248	5.27478	4.98083	5.23731	4.95156
7897422	---	---	0.17235	0.356	38.27	28.58	1.34	0.536745	4.56864	5.25138	5.14778	4.42337	5.83676	6.0723	4.79349	4.85854	4.78309	4.58282	4.62059
7897424	HMGN2P17	100113373	0.0758537	0.297	17.08	21.23	0.8	0.216598	3.86814	4.35688	4.60393	4.19268	4.40076	4.36333	4.35148	4.40114	4.15344	4.3834	3.94328
7897426	CA6	765	0.359266	0.523	18.41	19.59	0.94	0.350127	3.969	4.26124	4.60067	3.68371	4.65589	4.89141	4.16886	4.06407	4.11074	4.26124	3.99097
7897439	---	---	0.315551	0.484	27.17	30.38	0.89	0.241747	4.76712	5.18332	5.30797	4.46534	4.93318	4.75903	4.63214	4.94535	4.74932	5.0115	4.78614
7897441	H6PD	9563	0.471707	0.62	61.4	65.04	0.94	0.184167	6.40906	5.8556	5.87546	6.12316	5.70087	5.92508	6.07878	6.12707	6.02637	5.98696	5.95168
7897449	SPSB1	80176	0.209619	0.389	40.44	33.47	1.21	0.364716	5.53822	5.05534	5.20821	4.8732	5.66102	5.83687	5.19647	5.27906	4.90712	4.76406	4.7653
7897460	SLC25A33	84275	0.039231	0.296	49.31	84.11	0.59	0.597924	6.73248	5.62153	5.11292	6.47377	5.28699	5.50214	6.68376	6.28594	6.46828	6.21909	6.63765
7897469	TMEM201	199953	0.0038891	0.249	53.61	40.74	1.32	0.291403	5.47761	5.85731	5.83912	5.30061	5.87308	5.93706	5.41922	5.25819	5.29894	5.27493	5.20786
7897482	PIK3CD	5293	0.110402	0.309	96.22	62.95	1.53	0.433582	5.6642	6.48036	6.32396	5.89673	7.03468	6.86611	5.87412	6.01218	6.06638	6.05068	5.90855
7897509	NMNAT1	64802	0.203208	0.382	26.41	33.5	0.79	0.243697	5.13043	4.49578	4.7939	5.27863	5.1132	4.58862	4.93464	4.91167	5.18288	4.86635	5.01506
7897520	---	---	0.0944302	0.301	40.85	34.11	1.2	0.331701	4.89888	5.52602	5.51615	5.17886	5.66805	5.46607	4.68066	4.76231	5.37742	5.16392	5.05916
7897522	RBP7	116362	0.691461	0.794	29.24	26.83	1.09	0.480636	4.60406	4.64777	4.37472	5.43663	5.44974	5.24209	4.27265	4.79663	5.33523	4.14691	4.5673
7897527	UBE4B	10277	0.0805275	0.297	146.5	209.26	0.7	0.693279	7.85744	7.03137	7.07052	8.04908	6.69289	6.01519	8.20889	7.83067	7.8304	7.95025	7.9396
7897559	---	---	0.0323859	0.296	18.06	10.38	1.74	0.833251	3.31585	4.33337	4.1987	3.47754	4.67745	5.56211	3.14872	2.81768	3.36225	3.15309	3.24252
7897561	KIF1B	23095	0.0229031	0.296	130.53	239.51	0.54	0.86564	8.04505	7.12197	6.75233	7.82612	5.78376	6.48836	8.44239	7.85927	8.23292	8.15042	8.17423
7897620	PGD	5226	0.0966306	0.302	137.08	320.44	0.43	1.35479	8.8797	7.00059	7.01988	9.14392	5.52393	5.47491	8.63207	8.80806	8.60073	8.4793	8.66852
7897632	---	---	0.0127551	0.296	29.21	53.4	0.55	0.445	5.61294	4.83982	4.91823	5.46237	4.89118	4.74281	5.86027	5.46237	5.98691	5.62037	5.70586
7897648	PEX14	5195	0.114748	0.311	134.77	98.33	1.37	0.208285	6.39168	6.78221	7.02993	6.7197	7.15647	6.99141	6.68048	6.69678	6.7016	6.73652	6.70478
7897661	---	---	0.056154	0.296	218.2	105.35	2.07	0.556653	6.50571	7.54976	8.00422	6.68533	7.92122	7.75548	6.83056	6.83871	6.67439	6.98003	6.74378
7897663	TARDBP	23435	0.903322	0.941	242.82	248.34	0.98	0.588468	8.29685	8.14274	8.0157	8.43023	6.93153	6.67609	8.32592	8.14274	8.2433	8.13897	8.28642
7897675	ANGPTL7	10218	0.562276	0.694	16.28	14.79	1.1	0.539256	3.68938	3.74238	3.62238	3.60324	5.06441	4.9006	3.74238	3.85878	3.55935	3.53414	3.69672
7897683	---	---	0.376086	0.538	8.34	6.73	1.24	0.759395	2.63801	2.75049	2.8258	2.38114	3.74539	4.87328	2.7427	2.51447	2.50468	2.27207	2.63801
7897685	UBIAD1	29914	0.820454	0.886	123.56	118.42	1.04	0.333285	6.99811	6.27629	6.33214	7.28802	6.81686	7.2334	7.00532	7.21026	6.91646	7.01612	6.87943
7897691	PTCHD2	57540	0.603286	0.727	28.85	30.39	0.95	0.277139	4.53797	5.38019	5.16059	4.52943	4.8572	5.25515	4.72597	4.98466	4.72597	4.83793	4.8572
7897714	FBXO44	93611	0.13354	0.324	116.8	78.22	1.49	0.388033	6.08269	6.76719	6.64225	6.00822	7.32838	6.90726	6.34078	6.26568	6.37858	6.31594	6.36587
7897728	FBXO6	26270	0.235997	0.413	66.36	53.81	1.23	0.323507	5.66438	5.91593	5.98353	5.37636	6.15327	6.61208	5.7676	5.82111	5.66541	5.63728	5.77285
7897737	C1orf187	374946	0.0537327	0.296	139.37	76.52	1.82	0.516876	6.13087	7.39043	7.18123	5.94023	7.07365	7.18729	6.2595	6.37174	6.2559	6.35939	6.21939
7897745	AGTRAP	57085	0.0126076	0.296	157.01	205.65	0.76	0.551732	7.98186	7.10068	7.01117	7.56021	6.58417	6.76141	8.16953	7.97494	7.66747	7.85842	7.94318
7897753	---	---	0.119951	0.314	68.84	50.1	1.37	0.439793	5.42753	6.21796	6.22584	5.1223	6.24875	6.52022	5.67714	5.74869	5.41856	5.72681	5.4974
7897774	CLCN6	1185	0.0047457	0.25	129.66	200.6	0.65	0.650989	7.56506	6.78121	6.87216	7.56506	6.24687	6.60853	8.07018	7.32903	8.01606	7.93203	8.07767
7897801	---	---	0.136043	0.326	886.26	367.02	2.41	1.07412	9.08869	9.63392	10.3711	7.26188	10.909	10.6227	9.05573	8.18529	8.81814	9.35307	8.84527
7897803	PLOD1	5351	0.0050181	0.251	144.1	314.69	0.46	0.990039	8.26589	6.82049	6.8815	7.93405	5.8955	6.90912	8.59061	8.43615	8.71616	8.56392	8.74361
7897824	MFN2	9927	0.0665085	0.296	112.03	193.99	0.58	0.875127	8.05537	7.01504	6.27999	7.97477	6.00302	5.75743	7.67636	7.8093	7.92028	7.75467	7.97624
7897849	MIIP	60672	0.153725	0.34	86.48	64.46	1.34	0.313211	6.10289	6.53832	5.91884	5.90785	6.87598	6.43043	6.00568	6.10289	5.93616	6.09901	5.94286
7897860	TNFRSF8	943	0.10308	0.305	148.46	81.3	1.83	0.610733	6.10462	7.36584	7.16651	5.71275	7.27242	7.54053	6.49659	6.58239	6.02255	6.58258	6.23961
7897877	TNFRSF1B	7133	0.0822337	0.297	77.07	54.1	1.42	0.387106	5.85378	6.56783	5.78236	6.13419	6.66824	6.06916	5.36699	6.1179	5.73578	5.84069	5.63544
7897890	VPS13D	55187	0.255077	0.43	86.03	125.27	0.69	0.714143	7.17154	7.04659	6.72281	7.25221	5.60132	5.12727	7.09252	7.05993	7.12674	7.0266	7.19677
7897953	SNORA59B	677882	0.0646799	0.296	123.33	241.71	0.51	0.986002	7.74715	7.4926	7.46976	6.63466	5.75215	6.12682	8.06952	7.13641	8.6542	8.46022	8.62679
7897955	AADACL4	343066	0.196659	0.378	14.47	12.19	1.19	0.576217	3.4787	3.65485	3.83752	3.24159	4.88809	4.73413	3.25342	3.39655	3.31006	3.39359	3.55202
7897960	AADACL3	126767	0.71897	0.815	16.06	14.83	1.08	0.571956	3.38798	3.84685	4.27294	3.57936	4.1755	5.43318	3.61687	3.60301	3.56426	3.96991	3.66326
7897964	---	---	0.193764	0.375	12.27	10.2	1.2	0.621037	3.40461	3.70305	4.14637	2.67786	4.70312	4.19058	3.17489	3.16717	2.89833	3.28906	3.09291
7897966	C1orf158	93190	0.800675	0.873	13.02	12.29	1.06	0.60371	3.21819	3.607	3.78628	3.11311	3.91316	5.29196	3.50781	3.32134	3.20694	3.46532	3.47376
7897974	PRAMEF12	390999	0.386041	0.547	13.32	14.67	0.91	0.350884	3.53402	4.18946	4.37192	3.34585	4.30401	3.94889	3.78525	3.82003	3.46831	3.77454	3.49495
7897978	PRAMEF1	65121	0.0513951	0.296	9.78	11.35	0.86	0.259899	3.14133	3.37167	3.54288	3.15917	3.68566	3.99432	3.31356	3.2916	3.17468	3.25496	3.3267
7897987	PRAMEF2	65122	0.833116	0.895	10.49	10.75	0.98	0.487201	3.28241	3.42624	3.78905	2.71993	4.46343	3.84992	2.95761	3.49777	3.05577	3.10462	3.35607
7897991	PRAMEF7	441871	0.123971	0.318	101.94	57.59	1.77	0.674345	5.65775	6.64613	6.53378	5.28998	7.63811	6.64306	5.96394	5.94867	5.47414	6.03179	5.73866
7897995	---	---	0.0776938	0.297	11.54	7.58	1.52	0.87215	2.46717	3.36483	3.97803	2.70164	4.78243	4.75863	2.63444	2.68806	2.70754	2.75812	2.70379
7897997	PRAMEF22	653606	0.265909	0.44	34.46	29.2	1.18	0.472513	4.43949	5.39894	5.27944	4.26249	5.52586	5.71799	4.85885	4.66504	4.56768	4.92721	4.77167
7898002	PRAMEF22	653606	0.261574	0.436	23.19	20.52	1.13	0.477946	3.95219	4.82683	5.21053	3.87325	4.9163	5.02761	4.32041	4.19778	3.92964	4.34799	4.1791
7898007	PRAMEF6	440561	0.0347296	0.296	19.85	14.01	1.42	0.658735	3.54806	4.2813	4.77	3.56735	5.2306	4.93363	3.77137	3.66162	3.52294	3.61902	3.40095
7898012	PRAMEF9	343070	0.0705673	0.296	17.99	12.72	1.41	0.703424	3.34851	4.0929	4.61468	3.36752	5.29929	4.78708	3.57139	3.51044	3.44952	3.44296	3.26925
7898020	PRAMEF10	343071	0.123627	0.317	24.43	16.12	1.51	0.760275	3.64135	4.57066	4.76697	3.59116	5.91453	5.1747	3.87232	3.88839	3.66307	3.88645	3.77063
7898026	PRAMEF17	391004	0.30912	0.478	15.8	13.2	1.2	0.63422	3.37307	3.79788	3.95243	3.20938	5.06179	4.98473	3.54778	3.60531	3.3701	3.55422	3.44437
7898030	PRAMEF20	645425	0.129863	0.321	36.68	22.31	1.64	0.794857	3.97842	5.15664	5.32304	4.11961	6.5088	5.57518	4.49277	4.13747	4.31108	4.54543	4.13236
7898034	PRAMEF10	343071	0.123627	0.317	24.43	16.12	1.51	0.760275	3.64135	4.57066	4.76697	3.59116	5.91453	5.1747	3.87232	3.88839	3.66307	3.88645	3.77063
7898040	PRAMEF9	343070	0.0705673	0.296	17.99	12.72	1.41	0.703424	3.34851	4.0929	4.61468	3.36752	5.29929	4.78708	3.57139	3.51044	3.44952	3.44296	3.26925
7898048	PRAMEF17	391004	0.142136	0.331	22.24	16.66	1.34	0.642899	3.71728	4.49338	4.52543	3.58145	5.40919	5.32861	3.85325	3.95654	3.74228	3.94605	3.82697
7898052	PRAMEF20	645425	0.120462	0.315	34.27	22.8	1.5	0.716254	4.02052	5.20663	5.35587	3.94687	6.02303	5.69357	4.53539	4.16606	4.36147	4.5192	4.22193
7898057	PDPN	10630	0.715216	0.812	31.19	29.34	1.06	0.500008	4.20035	5.07371	5.14531	4.17774	5.6452	5.53819	5.02706	4.69537	4.57612	5.10715	4.4117
7898070	PRDM2	7799	0.402748	0.561	48.11	56.29	0.85	0.313178	5.88333	5.80893	5.9644	6.02515	5.61051	4.86934	5.79674	5.94835	5.76008	5.784	5.72667
7898084	KAZN	23254	0.0717209	0.296	115.36	78.44	1.47	0.304398	6.37315	6.37315	6.94854	6.54233	6.51737	7.23968	6.37315	6.28247	6.37315	6.37315	6.2741
7898102	KAZN	23254	0.178786	0.362	39.88	30.26	1.32	0.461563	4.68387	5.25852	5.06544	4.93963	6.20169	5.58801	4.92048	4.66055	4.77478	4.93963	4.77729
7898112	---	---	0.593655	0.719	39.53	33.23	1.19	0.608609	4.91322	5.78396	5.67158	4.91053	6.36337	4.36067	5.03986	4.91103	4.50169	5.58509	4.76939
7898115	TMEM51	55092	0.186359	0.369	93.84	104.52	0.9	0.291127	6.66966	6.54245	6.54358	6.95951	6.08731	6.23128	6.54509	6.99575	6.73223	6.83703	6.90526
7898124	FHAD1	114827	0.24397	0.42	25.28	20.71	1.22	0.499559	4.18733	4.63639	4.93529	4.08747	4.85137	5.68369	4.14748	4.39583	4.03527	4.30454	4.17437
7898161	---	---	0.0322307	0.296	102.49	75.66	1.35	0.205836	6.3133	6.68698	6.61894	6.28565	6.57131	6.65533	6.23435	6.43867	6.40584	6.26189	6.03762
7898167	CTRC	11330	0.270939	0.445	28.69	24.99	1.15	0.424883	4.23337	5.06879	4.7857	4.3018	5.48769	5.38108	4.57393	4.53733	4.40437	4.55697	4.47192
7898176	CELA2A	63036	0.801354	0.873	37.48	38.02	0.99	0.171483	5.13492	5.37969	5.1859	4.98025	5.58146	5.38553	5.14907	5.30831	5.04005	5.18641	5.23816
7898184	CELA2B	51032	0.365231	0.529	42.18	34.15	1.24	0.534487	4.59519	5.542	5.92725	4.63629	5.18274	6.33849	5.08839	5.07328	4.80728	5.08442	5.01161
7898192	DNAJC16	23341	0.0138362	0.296	73.14	155.79	0.47	0.86259	7.32889	6.16305	5.88497	7.48908	5.66358	5.40788	7.59292	7.46659	7.51269	7.40028	7.3391
7898209	CHCHD2P6	645317	0.0471729	0.296	83.49	136.32	0.61	0.675027	7.35274	6.44369	6.16374	7.32432	5.47707	6.01818	7.48951	7.17866	7.11839	7.32291	7.10467
7898211	DDI2	84301	0.020564	0.296	74.65	161.81	0.46	0.872948	7.4037	6.2686	6.48804	6.80202	5.91453	4.96629	7.74299	7.34068	7.39606	7.54391	7.62652
7898227	PLEKHM2	23207	0.344111	0.509	88.48	108.77	0.81	0.517434	7.09112	6.66271	6.21466	7.27741	5.44097	6.35284	6.74211	7.16564	6.84683	6.78718	6.79944
7898249	SLC25A34	284723	0.674328	0.781	69.8	65.16	1.07	0.330244	6.03437	5.98986	6.1505	5.24078	6.19645	6.52506	6.06199	5.94135	6.40304	5.87233	5.95237
7898256	TMEM82	388595	0.247461	0.423	51.1	59.31	0.86	0.343255	5.74906	5.84313	5.76488	4.77149	5.70082	6.07873	5.85806	5.84142	5.90448	5.93457	5.90611
7898263	FBLIM1	54751	0.0284912	0.296	47.17	35.92	1.31	0.389526	5.13761	5.81785	6.03753	4.94907	5.67833	5.61231	5.03064	5.32567	5.11586	5.14353	4.85484
7898276	---	---	0.267992	0.442	187.09	161.04	1.16	0.166428	7.2476	7.40479	7.13857	7.47895	7.26948	7.29933	7.47398	7.36406	7.46415	7.73547	7.56958
7898278	SPEN	23013	0.271895	0.446	108.17	143.24	0.76	0.619434	7.25289	6.99759	7.05983	7.45843	6.1401	5.49895	7.34552	7.46737	7.18312	7.38042	7.2251
7898294	---	---	0.877106	0.925	4.96	4.91	1.01	0.399717	2.01909	2.33177	2.38277	2.08707	3.40067	2.67387	2.13009	2.20774	2.11147	2.14231	2.13816
7898296	C1orf64	149563	0.17199	0.356	57.46	40.04	1.43	0.569401	4.95965	5.78849	5.80581	4.82499	6.5203	6.36661	5.29399	5.30338	4.88682	5.58317	5.2502
7898300	CLCNKA	1187	0.888001	0.932	146.2	141.88	1.03	0.515815	6.93931	7.79512	6.89529	7.89582	6.10058	6.8073	7.41199	7.08352	7.52802	7.01742	7.52084
7898314	CLCNKB	1188	0.643897	0.759	348.75	384.05	0.91	0.701077	8.92366	9.29784	7.85872	8.44652	7.08699	7.68187	8.85708	8.8256	9.0153	8.76664	9.18319
7898328	C1orf144	26099	0.0895461	0.3	143.92	195.91	0.73	0.69609	7.95072	6.878	6.59828	8.34264	6.57388	6.37476	7.82912	7.9791	7.91938	7.66612	7.81184
7898337	NECAP2	55707	0.933845	0.96	122.65	124.24	0.99	0.487461	7.12575	6.79364	6.37095	8.00182	6.26116	6.71984	6.92557	7.50098	6.83765	7.1393	7.01715
7898350	LOC100133616	100133616	0.780077	0.859	34.14	33.38	1.02	0.215412	4.78044	5.39356	5.3167	5.21131	5.3734	5.02652	4.95396	5.17506	4.94138	4.8422	4.96206
7898353	---	---	0.992863	0.996	22.31	22.22	1	0.854288	4.00998	4.24473	4.63894	3.4993	6.71564	3.87388	4.26457	3.68317	4.64493	4.54564	4.46539
7898355	---	---	0.885082	0.93	12.6	12.19	1.03	0.619675	3.28492	3.57593	3.95286	2.98423	5.21046	3.68798	3.30107	3.94641	3.24429	3.17551	3.25496
7898357	MST1	4485	0.128872	0.321	302	215.65	1.4	0.454749	8.49554	8.48368	8.01509	7.80669	7.11816	7.88523	7.76203	8.01288	8.69651	7.52901	7.96976
7898371	LOC100133301	100133301	0.156994	0.343	34.62	26.78	1.29	0.5487	4.48528	5.2614	5.39097	4.02922	5.74034	5.63511	4.60417	4.63762	4.47734	4.84533	4.53932
7898373	TRNAV36P	100189500	0.127741	0.32	13.93	10.01	1.39	0.744653	3.21783	3.55487	3.58546	3.07096	4.7932	5.10428	2.88259	3.3818	3.16488	2.90769	3.08493
7898375	GSTM2	2946	0.110087	0.309	10174.1	8584.11	1.19	0.383343	13.3574	13.504	13.699	12.8752	13.6209	13.5396	12.4612	13.1204	12.8205	13.2987	13.1343
7898377	CROCC	9696	0.0899602	0.3	88.13	54.63	1.61	0.54467	5.47207	6.52233	6.48427	5.36891	6.58713	6.9807	5.73981	5.91997	5.40366	5.8679	5.82317
7898405	TRNAG36	100189486	0.269812	0.444	11.55	8.24	1.4	0.877306	2.60345	2.94432	3.53112	2.85505	5.45981	4.28218	2.66699	2.89878	2.71437	2.90167	2.88937
7898407	LOC100132147	100132147	0.0653439	0.296	25.84	17.78	1.45	0.649272	4.06406	4.46159	4.97371	3.76528	5.52529	5.43782	4.07442	3.79025	3.85396	4.12683	3.97049
7898411	GSTM2	2946	0.110087	0.309	10174.1	8584.11	1.19	0.383343	13.3574	13.504	13.699	12.8752	13.6209	13.5396	12.4612	13.1204	12.8205	13.2987	13.1343
7898413	PADI1	29943	0.191748	0.374	26.04	22.43	1.16	0.441126	4.28871	4.74196	4.84652	3.99547	5.33194	5.30116	4.40358	4.38201	4.17289	4.42273	4.29842
7898431	PADI3	51702	0.250382	0.426	39.47	28.78	1.37	0.64488	4.51321	5.29602	5.27244	4.17567	5.67349	6.48394	4.90046	4.5965	4.63166	4.86354	4.68617
7898448	PADI4	23569	0.345485	0.51	22.52	20.3	1.11	0.475242	4.02427	4.67526	4.76062	3.7174	5.03916	5.21952	4.17804	4.25901	3.90835	4.36999	4.16696
7898466	PADI6	353238	0.504218	0.647	16.55	18.09	0.91	0.356023	3.72539	4.48037	4.13267	3.73681	4.18264	4.9751	3.97221	3.96149	3.93263	4.11168	3.98158
7898483	ARHGEF10L	55160	0.425556	0.58	119.09	110.08	1.08	0.213236	7.14489	6.93177	6.83823	6.52251	6.45708	6.64886	6.92669	6.74884	6.9963	7.00883	6.75866
7898516	ACTL8	81569	0.0935801	0.301	41.38	30.85	1.34	0.447323	4.79245	5.33266	5.26222	4.8175	5.92784	5.89935	4.91844	4.61988	4.78309	5.06888	4.85538
7898521	IGSF21	84966	0.329574	0.496	47.29	37.53	1.26	0.508991	5.10475	5.47234	5.76201	4.72798	5.45125	6.58265	5.3028	5.05028	4.77989	5.4062	5.25405
7898533	KLHDC7A	127707	0.679294	0.785	125.38	121.56	1.03	0.244111	7.26704	6.85255	6.82248	6.90349	6.42462	6.79085	6.88337	7.04006	7.22788	6.88337	7.22115
7898535	---	---	0.603314	0.727	8.33	8.75	0.95	0.353556	2.99706	2.9656	2.76854	3.12105	3.9197	3.55505	2.90812	2.96121	2.88327	2.75242	2.97302
7898537	PAX7	5081	0.146468	0.335	56.39	38.65	1.46	0.576732	5.10786	5.81303	5.80078	4.59053	6.2604	6.55121	5.21169	5.21183	5.02823	5.22095	5.36906
7898549	MRTO4	51154	0.187252	0.369	39.21	54.39	0.72	0.406	6.15076	5.69749	5.12935	5.33118	4.65589	5.69749	5.69749	5.89525	5.68184	5.69749	5.77683
7898556	PQLC2	54896	0.328807	0.495	85.58	71.83	1.19	0.246632	6.16942	6.16707	6.08048	6.1846	6.30273	6.96159	6.11622	6.35773	6.14289	6.19133	6.15559
7898568	LOC100130193	100130193	0.218568	0.396	23.05	16.52	1.4	0.748877	3.46354	4.46576	4.4005	3.63721	5.4653	5.73049	3.81087	4.11552	3.84999	3.75094	3.73449
7898570	---	---	0.0476707	0.296	776.05	353.51	2.2	0.570925	8.77036	9.44467	9.90816	8.57366	9.82881	10.0043	8.76162	8.54294	8.55198	8.92655	9.22243
7898572	---	---	0.37891	0.541	6.2	5.85	1.06	0.294364	2.44082	2.72522	2.60956	2.66723	3.14186	3.03825	2.48931	2.2677	2.43412	2.3649	2.2355
7898574	MINOS1	440574	0.111023	0.309	423.62	496.85	0.85	0.733109	9.3388	8.23999	8.11299	9.56779	7.69115	7.72833	9.41663	9.22825	9.39427	9.11412	9.37506
7898582	RPS14P3	644068	0.921626	0.953	33.93	34.46	0.98	0.304018	4.77725	5.34459	4.96365	4.96084	4.98832	5.87738	5.17645	4.84665	4.91103	5.09241	5.10501
7898585	C1orf151-NBL1	100532736	0.0603864	0.296	125.86	85.24	1.48	0.325331	6.52248	7.13499	7.36667	6.54812	6.71577	6.4045	6.55568	6.56061	6.41334	6.52801	6.28707
7898594	HTR6	3362	0.455069	0.605	45.9	41.33	1.11	0.318982	5.08762	5.40579	5.75068	5.11884	6.10573	5.51747	5.43717	5.5239	5.08719	5.40866	5.09492
7898602	OTUD3	23252	0.805904	0.876	65.84	63.11	1.04	0.312822	5.61814	5.9811	5.9811	5.46351	6.02227	6.63165	5.93031	5.67651	6.0291	6.17591	6.12488
7898607	---	---	0.0617425	0.296	345.97	119.93	2.88	0.966767	6.70304	8.03502	8.4093	6.86855	8.92735	9.48489	6.8018	6.73867	7.30658	7.19681	7.13067
7898609	PLA2G5	5322	0.159266	0.345	38.8	28.31	1.37	0.540708	4.52175	4.83644	5.39592	4.67075	5.86746	6.09871	4.66384	4.77368	4.65286	4.80388	4.65286
7898616	PLA2G2F	64600	0.214202	0.392	40.16	32.85	1.22	0.471962	4.8293	5.47462	5.57805	4.30565	5.79801	5.77909	5.06906	5.01284	4.75567	5.10937	4.79388
7898623	UBXN10	127733	0.808966	0.878	31.6	33.88	0.93	0.485268	4.83744	5.66411	5.16909	5.58456	5.53981	4.008	5.03884	5.46454	4.88116	4.78751	4.84035
7898627	VWA5B1	127731	0.210697	0.389	46.34	36.3	1.28	0.522618	4.64313	5.70708	6.18785	4.63019	5.814	5.80837	4.98933	5.39967	4.83944	5.24838	5.06885
7898653	FAM43B	163933	0.0779031	0.297	192.66	109.46	1.76	0.409017	6.85746	7.28383	7.61152	6.45928	7.5915	7.69981	7.00383	6.95767	6.70417	6.92484	6.79331
7898655	CDA	978	0.191501	0.373	61.82	74.68	0.83	0.275636	5.80637	5.791	5.56964	6.04807	6.01281	6.36998	6.40282	6.35833	6.19878	6.30314	6.00447
7898663	PINK1	65018	0.0465913	0.296	129.07	184.65	0.7	0.626402	7.72465	7.08735	6.69874	7.58869	5.9826	6.64547	7.81922	7.54313	7.82116	7.64961	7.90784
7898673	PPP1R11P1	94297	0.28685	0.459	48.84	41.21	1.19	0.310212	5.36937	5.46581	5.63899	5.41049	5.47439	6.32592	5.35734	5.44908	5.31777	5.11285	5.31506
7898675	---	---	0.139764	0.329	7.81	6.52	1.2	0.630229	2.62478	2.76205	2.85982	2.49861	4.32077	3.81214	2.45065	2.42273	2.7	2.41574	2.46546
7898677	HS6ST1	9394	0.114626	0.311	126.51	101.21	1.25	0.432199	7.32062	6.85607	6.81342	7.76915	6.09631	6.64423	6.66146	7.01753	6.75648	6.50798	6.81342
7898679	NBPF3	84224	0.332707	0.499	60.51	56.42	1.07	0.160737	5.84888	5.83158	5.95001	5.99409	5.97868	5.88909	6.15562	5.61636	5.83397	5.84666	5.59654
7898693	ALPL	249	0.001862	0.207	92.31	362.96	0.25	1.42249	8.76035	6.39877	5.65106	6.79303	5.91737	6.0572	9.08783	8.75793	8.9584	8.85618	8.49915
7898707	LDLRAD2	401944	0.122188	0.316	53.38	39.25	1.36	0.481548	5.09767	5.87376	5.8735	4.68061	6.23544	6.0625	5.27966	5.19303	5.15734	5.31665	5.21881
7898713	CELA3B	23436	0.0618679	0.296	96.48	58.4	1.65	0.476084	5.80001	6.48827	6.42432	5.69432	6.92284	6.91392	6.03871	5.83758	5.6944	6.057	5.6591
7898721	---	---	0.675204	0.782	9	8.4	1.07	0.530348	2.92311	2.99616	3.61226	2.75711	3.19889	4.4846	2.98537	2.87641	2.52211	2.99616	2.86119
7898723	---	---	0.0907846	0.3	34.39	17.8	1.93	0.965175	3.88377	4.75504	5.3089	3.64685	5.94612	6.46742	3.75449	4.02955	4.20205	3.84622	4.00579
7898725	CELA3A	10136	0.340222	0.505	38.91	33.19	1.17	0.469525	4.53043	5.6702	5.54409	4.41257	5.93395	5.41019	4.91862	4.95774	5.00069	5.03347	4.92352
7898732	---	---	0.275689	0.449	18.54	13.97	1.33	0.731423	3.75608	3.57968	4.21686	3.55858	4.96586	5.50315	4.28969	3.02611	3.6974	3.6136	3.34879
7898734	---	---	0.145636	0.334	10.93	8.14	1.34	0.788311	2.66398	3.32897	3.80109	2.56177	4.72632	4.5913	2.66497	2.75349	2.97048	2.72703	2.83809
7898736	LINC00339	29092	0.0655506	0.296	34.31	40.22	0.85	0.0749487	5.31898	5.26597	5.23084	5.13669	5.13844	5.18987	5.26664	5.23243	5.22602	5.23933	5.3972
7898739	CDC42	998	0.653863	0.766	47.59	50.3	0.95	0.209609	5.64793	6.05879	5.2255	5.56711	5.41012	5.80438	5.53869	5.63978	5.65276	5.63978	5.65354
7898750	ZBTB40	9923	0.0629882	0.296	55.47	81.73	0.68	0.470542	6.40953	5.96415	5.84207	6.64341	5.29117	5.37762	6.39024	6.23196	6.60311	6.28154	6.54144
7898773	EPHA8	2046	0.132582	0.323	40.7	29.64	1.37	0.528609	4.70495	5.10837	5.56388	4.63225	5.619	6.23671	4.8087	4.9498	4.49304	4.95123	4.70715
7898793	C1QA	712	0.491803	0.636	41.44	35.64	1.16	0.524044	5.09916	5.4191	5.09589	4.6001	5.91453	5.94497	4.79442	6.00685	4.6184	5.01778	4.93482
7898799	C1QC	714	0.571904	0.702	44.02	51.26	0.86	0.600391	6.219	5.69208	5.06111	5.64784	5.56059	5.24187	5.00153	7.09969	5.28635	5.31293	5.54562
7898805	C1QB	713	0.837744	0.898	68.66	71.84	0.96	0.497038	6.41411	6.0483	5.8249	5.74184	6.42551	5.91618	5.75533	7.43408	5.79136	5.91637	6.05225
7898809	EPHB2	2048	0.0006944	0.159	91.02	55.58	1.64	0.405743	6.3209	6.3244	6.59658	6.70237	6.09626	6.54348	5.74369	6.08251	5.40779	5.80112	5.85869
7898833	KDM1A	23028	0.136236	0.326	75.54	162.69	0.46	1.17414	7.89326	6.5123	6.23841	8.39234	4.96027	4.84855	7.52472	7.56394	7.64305	7.48854	7.46575
7898854	---	---	0.217355	0.395	12.77	13.79	0.93	0.332526	3.38671	3.89304	3.88139	3.46856	4.39325	4.16772	3.37204	3.60996	3.80237	3.57156	3.47376
7898856	---	---	0.0700585	0.296	94.57	35.8	2.64	1.03116	4.84794	5.9001	6.10167	5.42131	7.53206	7.77971	5.01653	4.97987	5.19829	5.25657	4.97816
7898858	C1orf213	148898	0.274699	0.448	23.66	19.69	1.2	0.536425	4.10515	4.56347	4.4591	3.73816	5.43763	5.3021	4.23489	4.07814	3.9822	4.27354	4.06407
7898869	MDS2	259283	0.125866	0.319	36.72	27.91	1.32	0.496344	4.51941	5.25532	5.43902	4.41747	5.99989	5.40576	4.77381	4.67815	4.66427	4.65074	4.67403
7898875	RPL11	6135	0.227573	0.405	607.09	925.8	0.66	1.09231	10.1855	9.49136	9.24586	10.1855	8.38468	6.78092	10.1624	10.0323	10.1782	10.0837	10.3959
7898881	TCEB3	6924	0.0490023	0.296	62.08	106.88	0.58	0.688718	7.05778	6.02611	5.5671	7.15437	5.51168	5.34665	6.90585	6.78824	6.93569	6.69091	6.90277
7898894	PITHD1	57095	0.0445469	0.296	53.15	87.26	0.61	0.590713	6.58552	5.53842	5.26407	6.85909	5.65458	5.36201	6.6781	6.29734	6.60979	6.38902	6.60371
7898902	LYPLA2	11313	0.0259582	0.296	459.25	295.28	1.56	0.249861	8.93953	8.43157	8.02784	8.72672	8.40446	8.65288	8.44989	8.80847	8.46561	8.43157	8.35982
7898910	PNRC2	55629	0.189386	0.372	190.31	516.2	0.37	1.76651	9.65034	8.34944	7.86152	9.87271	5.66096	4.54169	9.31941	9.33686	9.5134	9.09585	9.56501
7898916	GRHL3	57822	0.147727	0.336	25.95	21.78	1.19	0.438535	4.24236	4.64261	4.74807	4.20927	5.31648	5.34089	4.41258	4.41361	4.07833	4.39994	4.13748
7898939	NIPAL3	57185	0.439987	0.592	54.13	68.75	0.79	0.699526	6.86888	5.41005	5.28402	7.51008	5.43975	5.26031	6.27288	6.01759	6.03933	6.02035	6.27171
7898957	RCAN3	11123	0.0114233	0.296	77.06	49.95	1.54	0.465737	6.45477	5.91708	5.97762	6.89644	5.86541	6.54267	5.63068	5.81132	5.57946	5.60958	5.41198
7898967	C1orf130	400746	0.0379413	0.296	49.41	36.26	1.36	0.405931	5.12856	5.51409	5.92115	5.26851	5.70085	6.0725	5.35967	5.44765	4.84411	5.0092	4.88075
7898975	SRRM1	10250	0.0172085	0.296	409.53	282.34	1.45	0.220756	8.36185	8.38192	8.61485	8.78622	8.02026	8.07043	8.49992	8.38363	8.53488	8.44965	8.3191
7898988	CLIC4	25932	0.0433434	0.296	467.34	1437.44	0.33	1.6688	10.5086	8.64667	8.59099	10.8214	7.06741	6.414	11.1372	10.2643	10.8255	10.6802	10.8534
7898998	RHD	6007	0.0976568	0.302	21.51	17.28	1.24	0.542062	3.64512	4.82319	4.82649	4.00625	5.18519	4.70537	4.04946	3.65535	3.68156	4.18736	4.02758
7899005	TMEM50A	23585	0.201411	0.381	172.93	465.6	0.37	1.79651	9.55695	7.83084	7.59228	10.2088	5.28918	4.71632	9.11621	9.6162	8.96406	9.21814	9.16005
7899016	SDHD	6392	0.0182383	0.296	454.56	954.81	0.48	1.23858	10.2736	7.95894	8.46209	9.96548	7.51361	7.28822	10.2914	10.1687	10.1616	10.1049	10.3431
7899018	TMEM57	55219	0.0351327	0.296	68.31	132.68	0.51	0.82083	7.1729	6.29364	5.37361	7.43619	5.73229	5.35662	7.39496	7.00327	7.22313	7.17517	7.19284
7899023	LDLRAP1	26119	0.0829663	0.297	81.18	65.75	1.23	0.183578	6.04211	6.32882	6.0021	6.32543	6.46348	6.40386	6.04953	6.15404	5.91933	6.06432	6.05222
7899029	MAN1C1	57134	0.266867	0.441	114.14	151.99	0.75	0.620633	6.77684	6.88882	6.25635	6.38632	6.88084	6.85128	7.18308	8.46055	6.49432	7.50184	7.38715
7899043	SEPN1	57190	0.938518	0.963	175.51	178.69	0.98	0.634566	7.96037	7.86395	7.30111	8.16114	6.24289	6.56523	7.50805	8.32321	7.31517	7.57737	7.68354
7899057	FAM54B	56181	0.124586	0.318	164.9	227.98	0.72	0.694847	7.98186	7.29288	6.82423	8.11151	7.16845	6.14628	8.29122	7.73039	8.15931	8.30077	7.97341
7899069	---	---	0.546402	0.681	12.32	11.14	1.11	0.577827	3.02883	3.33412	3.50712	3.36763	4.30292	4.95062	3.17149	3.28246	3.27757	3.24709	3.25752
7899071	---	---	0.257427	0.432	39.88	26.91	1.48	0.816423	4.16608	5.16989	5.68148	3.76988	5.85284	6.59523	4.57866	4.73945	4.48515	4.68333	4.66035
7899073	---	---	0.817182	0.884	8.49	8.69	0.98	0.377384	2.99687	2.82577	3.04252	3.11007	4.00528	3.51396	2.99687	2.95626	2.57025	2.98484	2.95626
7899075	EXTL1	2134	0.126939	0.32	41.6	30.54	1.36	0.535501	4.65672	5.67226	5.30425	4.46757	5.76551	6.1155	5.01524	4.7946	4.71933	4.88551	4.73058
7899087	PDIK1L	149420	0.143126	0.332	48.24	60.12	0.8	0.291125	5.81307	5.08185	5.50877	6.11539	5.82708	5.61276	6.03119	5.86846	5.7937	5.81137	6.04672
7899093	FAM110D	79927	0.0760608	0.297	117	68.34	1.71	0.510535	6.0046	6.65913	6.99492	5.73338	6.87226	7.31097	6.17577	6.29982	5.88097	6.18749	5.99462
7899096	ZNF593	51042	0.319661	0.488	49.92	45.28	1.1	0.280995	5.13474	5.87175	5.77348	5.19877	5.78225	5.8985	5.55211	5.50154	5.14701	5.56051	5.5147
7899101	CNKSR1	10256	0.0023017	0.222	74.67	46.58	1.6	0.438036	5.63332	6.22247	6.06224	6.65278	6.07575	6.39574	5.56429	5.60488	5.54242	5.55817	5.2361
7899124	CATSPER4	378807	0.995646	0.997	17.67	17.68	1	0.390023	3.83184	4.35635	4.76456	3.83974	4.25081	4.83793	4.10603	4.05466	3.5267	4.01331	4.10603
7899134	CEP85	64793	0.740593	0.83	33.88	34.85	0.97	0.160756	5.08565	4.8521	5.16059	5.08565	5.31418	5.43742	4.93664	5.09633	5.08565	5.08565	5.02013
7899151	---	---	0.434498	0.588	6.77	6.34	1.07	0.536891	2.33515	2.61713	3.04418	2.3378	3.75655	3.73616	2.40015	2.54317	2.49444	2.45876	2.37942
7899153	SH3BGRL3	83442	0.122314	0.316	204.5	128.82	1.59	0.332119	7.06783	7.24131	7.63967	6.72317	7.48603	7.90755	6.88451	7.30272	7.20316	7.20316	7.14152
7899160	CD52	1043	0.121551	0.316	65.65	40.01	1.64	0.632996	4.99673	5.73497	6.0239	5.2065	7.01081	6.28969	5.11855	5.69229	5.17338	5.05214	5.28115
7899167	LIN28A	79727	0.157781	0.344	41.34	30.21	1.37	0.578955	4.67607	5.16119	5.81759	4.50653	5.62775	6.1548	5.09543	4.84556	4.22706	5.08736	4.81022
7899173	DHDDS	79947	0.0344077	0.296	116.12	271.58	0.43	1.15875	8.46243	7.09391	6.18109	8.34415	5.91453	5.599	8.34865	8.47113	8.16786	8.46147	8.39593
7899187	HMGN2	3151	0.026996	0.296	388.81	245.7	1.58	0.270404	8.25475	8.61528	7.84445	8.61114	8.55472	7.97425	8.14613	7.93204	8.25475	8.3575	8.36293
7899192	RPS6KA1	6195	0.143357	0.332	126.47	150.25	0.84	0.487682	7.81926	6.86395	6.50558	7.292	6.39997	6.59911	7.39135	7.16329	7.6319	7.20074	7.65537
7899220	ARID1A	8289	0.94664	0.968	121.12	122.18	0.99	0.381025	7.25862	7.12984	6.82436	7.34528	6.21072	6.29621	6.98379	7.35617	6.91163	7.05409	6.97701
7899244	PIGV	55650	0.0163133	0.296	55.66	88.63	0.63	0.494796	6.40065	5.67931	5.48727	6.551	5.81419	5.46281	6.86989	6.28503	6.63392	6.34535	6.58554
7899251	---	---	0.321737	0.489	7.64	7.05	1.08	0.530717	2.7524	2.67769	2.82311	2.57505	3.91343	3.95201	2.43222	2.58014	2.62421	2.63654	2.7043
7899253	ZDHHC18	84243	0.0418422	0.296	119.78	85.88	1.39	0.222986	6.39844	6.88973	6.79563	6.68098	6.56672	7.00678	6.55309	6.61449	6.42184	6.56818	6.24247
7899265	SFN	2810	0.0932352	0.301	47.14	37.14	1.27	0.407548	5.19573	5.65191	5.75402	4.8322	5.84028	5.8767	5.09245	5.66992	4.91447	5.14605	4.90616
7899273	NUDC	10726	0.88497	0.93	97.36	99.19	0.98	0.26697	6.65838	6.16857	6.85768	6.86118	6.55327	6.08876	6.75125	6.91503	6.64413	6.65838	6.6194
7899284	TRNP1	388610	0.0496994	0.296	182.55	102.58	1.78	0.366336	6.81582	7.38301	7.30987	6.55034	7.49611	7.58849	6.74563	6.83844	6.71261	6.81582	6.74818
7899287	---	---	0.098425	0.303	178.57	103.83	1.72	0.445498	6.46877	7.39361	7.42176	6.41009	7.51747	7.6097	6.96905	6.82844	6.46934	6.9499	6.7307
7899289	WDTC1	23038	0.0516904	0.296	51.91	105.73	0.49	0.816863	6.88174	5.91568	5.44445	7.20683	4.81505	5.30977	6.95249	6.94115	6.71077	6.62936	6.88893
7899310	TMEM222	84065	0.0887442	0.3	93.44	121.6	0.77	0.4478	7.19677	6.15587	6.1381	7.02984	6.01703	6.67936	7.04159	7.05037	7.10179	6.97975	7.08226
7899323	SYTL1	84958	0.0712938	0.296	64.44	39.33	1.64	0.57675	5.11905	5.90029	5.87656	5.06387	6.53141	6.64325	5.24993	5.31834	5.15618	5.32562	5.13285
7899343	GPR3	2827	0.154302	0.341	87.4	64.03	1.36	0.393512	5.94092	6.18841	6.81237	5.58155	6.69074	6.43195	6.15479	6.26081	5.6157	6.08	5.89138
7899346	TMA7	51372	0.0763243	0.297	401.55	269.34	1.49	0.184661	8.33363	8.38376	8.75651	8.1123	8.20809	8.21744	8.38109	8.20474	8.5258	8.22495	8.45812
7899348	---	---	0.296259	0.467	33.16	25.17	1.32	0.601182	4.48233	4.85095	5.1182	4.25615	5.18194	6.38856	4.56188	4.32841	4.60826	4.60878	4.49594
7899350	FAM76A	199870	0.224294	0.401	59.57	71.02	0.84	0.312224	6.04584	5.5088	5.66633	6.38653	5.91291	6.08113	6.58969	5.83896	6.27644	6.04584	6.17108
7899361	STX12	23673	0.0381529	0.296	63.96	109.03	0.59	0.672133	7.10712	5.72648	5.72166	7.11593	5.56532	5.5996	6.84342	6.91236	7.04073	6.54542	7.05258
7899375	---	---	0.420633	0.576	8.51	7.55	1.13	0.636363	2.60114	3.01983	2.84065	2.60867	3.98624	4.47594	2.46644	2.74478	2.83054	2.67703	2.72119
7899377	PPP1R8	5511	0.0749126	0.297	57.74	83.89	0.69	0.476851	6.75858	5.9162	5.69374	6.58576	5.25803	5.6806	6.50184	6.45609	6.35296	6.40048	6.51531
7899392	SCARNA1	677774	0.110692	0.309	12.57	18.8	0.67	0.390286	4.06996	4.06716	4.02076	3.60219	3.8363	3.62339	4.16485	3.15072	4.60422	4.0951	4.29056
7899394	C1orf38	9473	0.779015	0.858	26.54	25.56	1.04	0.32814	4.60717	5.08	4.8398	4.45646	4.70679	5.39222	4.57474	4.93241	4.34635	4.58322	4.30176
7899407	SMPDL3B	27293	0.283567	0.456	82.55	105.94	0.78	0.60324	7.38975	5.63953	6.17064	7.40503	5.77175	6.2753	7.12968	6.92311	6.88774	6.6428	6.55024
7899417	XKR8	55113	0.581335	0.709	60.42	56.93	1.06	0.174237	5.73814	5.76308	5.94286	5.68574	5.83902	6.33917	5.80564	5.80564	5.80498	5.89011	5.81178
7899422	DNAJC8	22826	0.108257	0.308	102.73	67.18	1.53	0.425149	5.84116	6.51132	6.73454	5.81718	7.1818	6.63667	6.11121	6.11801	6.02331	6.0297	6.14815
7899424	ATPIF1	93974	0.0638938	0.296	121.33	186.97	0.65	0.700244	7.68456	7.05866	7.05764	7.49777	5.88606	6.13931	7.90136	7.56872	7.53364	7.89377	7.94318
7899436	SESN2	83667	0.23601	0.413	75.96	92.09	0.82	0.316815	6.28805	5.88234	5.91702	5.95869	6.45421	6.54337	6.39227	6.55469	6.65427	6.80978	6.56764
7899448	MED18	54797	0.0361665	0.296	20.03	29.09	0.69	0.253284	4.72563	4.12803	4.22023	4.59407	4.61393	4.75294	4.70913	4.64513	4.98313	4.57402	4.87996
7899455	PHACTR4	65979	0.10527	0.306	161.43	255.28	0.63	0.898248	8.31743	7.24275	7.16178	8.62531	6.23901	6.10004	8.32245	8.3296	8.25135	8.30618	8.13917
7899462	RCC1	1104	0.0069455	0.273	50.8	42.09	1.21	0.228738	5.68877	5.67482	5.79197	5.69698	5.60627	5.75913	5.2036	5.63505	5.1487	5.38455	5.33284
7899480	SNHG3	8420	0.026215	0.296	1332.09	475.56	2.8	0.940263	9.71161	9.96709	11.1565	9.3296	11.4577	10.0926	8.63499	8.47893	10.3627	9.14712	9.54414
7899484	---	---	0.0519049	0.296	12.23	9.41	1.3	0.643604	3.0087	3.66267	3.61108	3.13115	4.7298	4.43036	2.69761	3.19164	3.17488	2.89791	3.03083
7899486	TRNAU1AP	54952	0.410814	0.568	53.78	49.3	1.09	0.218229	5.66827	5.38833	6.12591	5.88953	5.8224	5.70684	5.61377	5.74735	5.34847	5.60888	5.61909
7899499	RAB42	115273	0.794547	0.869	11.73	11.3	1.04	0.591444	2.96875	3.71826	3.71484	2.85102	4.32195	4.73497	3.26522	3.60615	2.91245	3.379	3.22196
7899502	RNU11	26824	0.0726844	0.296	437.05	124.15	3.52	1.43568	7.18901	9.12048	9.7342	5.67025	10.1885	8.94959	6.64714	6.75105	7.30212	7.65281	7.08323
7899504	GMEB1	10691	0.235752	0.412	34.84	44.83	0.78	0.32778	5.42312	5.42312	4.95988	5.76229	5.49019	4.62014	5.40845	5.32496	5.42312	5.30377	5.77189
7899517	---	---	0.534812	0.672	6.67	6.21	1.07	0.578607	2.46048	2.43183	2.2264	2.63094	3.78325	3.89178	2.42929	2.41807	2.54278	2.29663	2.46123
7899519	YTHDF2	51441	0.648993	0.762	120.32	126.08	0.95	0.332672	7.31276	6.75206	6.58631	7.19262	6.81431	6.25503	6.9912	7.21885	7.18699	6.87744	7.27867
7899528	OPRD1	4985	0.0735601	0.296	59.99	37.83	1.59	0.605266	4.99584	6.08029	6.15036	4.75548	6.50006	6.09746	5.35728	5.03547	4.85333	5.37388	5.23867
7899534	EPB41	2035	0.0430545	0.296	80.23	111.47	0.72	0.484538	6.70104	5.91601	5.92239	7.28346	6.14037	6.17557	6.83821	7.12211	6.97282	6.78507	6.82377
7899560	---	---	0.800168	0.873	24.92	25.76	0.97	0.41468	4.19911	4.67234	5.51459	4.18871	4.98885	4.88227	4.52405	4.46896	4.29137	5.05473	4.43524
7899562	PTPRU	10076	0.0332242	0.296	50.18	42.64	1.18	0.227773	5.51238	5.68916	5.95875	5.78102	5.53707	5.65027	5.4657	5.49931	5.22136	5.43625	5.17844
7899595	MATN1-AS1	100129196	0.344117	0.509	30.31	26.13	1.16	0.457515	4.57917	5.04802	4.89375	4.10288	5.75625	5.26253	4.69774	4.73345	4.30212	4.66827	4.50801
7899600	---	---	0.372017	0.535	16.14	14.98	1.08	0.425422	3.58075	4.48419	4.11256	3.75708	4.77078	4.37282	3.92482	3.64436	3.46632	3.89816	3.57188
7899602	---	---	0.324106	0.491	17.09	15	1.14	0.550161	3.46981	4.19119	4.1874	3.42823	5.12279	4.77311	3.71469	3.78573	3.67124	3.82076	3.52018
7899604	ZCCHC17	51538	0.0315888	0.296	49.26	94.18	0.52	0.696162	6.85779	5.51048	5.36612	6.70777	5.48596	4.96778	6.71346	6.59537	6.56376	6.59037	6.70392
7899615	SERINC2	347735	0.894724	0.936	276.97	267.99	1.03	0.847382	8.91182	8.03178	7.09582	9.68972	6.93153	6.98682	8.41505	8.42715	8.49312	8.19786	8.22121
7899627	TINAGL1	64129	0.0025921	0.23	404.2	258.75	1.56	0.375783	8.64481	8.15	8.23442	9.16915	7.846	8.05928	8.06051	8.66664	8.15	8.42839	8.15058
7899643	HCRTR1	3061	0.149595	0.337	60.2	41.18	1.46	0.574805	5.13492	5.63715	6.20665	4.78902	6.32564	6.52828	5.39525	5.34414	4.89346	5.58265	5.31001
7899654	KHDRBS1	10657	0.561132	0.693	115.98	126.94	0.91	0.450403	7.14622	6.76903	7.07137	7.58625	6.11683	6.13859	7.24881	7.00694	7.0769	7.1736	7.11321
7899675	TMEM39B	55116	0.87507	0.924	37.46	36.86	1.02	0.200114	5.15363	5.23229	4.95028	5.33628	5.48251	5.57857	4.93548	5.30318	5.08399	5.20773	5.1449
7899688	KPNA6	23633	0.0590048	0.296	56.51	176.14	0.32	1.35751	7.73627	6.45527	5.62591	7.89809	5.00677	4.00281	7.64497	7.61828	7.79835	7.52634	7.75254
7899703	TXLNA	200081	0.976862	0.985	133.1	133.75	1	0.38646	7.32615	7.09043	7.08877	7.23097	5.9806	6.93647	7.11765	7.45647	7.09043	7.09255	7.28119
7899719	CCDC28B	79140	0.458319	0.608	43.5	39.05	1.11	0.348786	5.28007	5.45616	5.35188	4.6489	6.00182	5.77288	5.24825	5.28625	5.06898	5.28007	5.24615
7899727	IQCC	55721	0.0511914	0.296	74.22	49.89	1.49	0.422265	5.41909	6.12416	6.48944	5.54511	6.27657	6.55729	5.62147	5.52673	5.56887	5.78722	5.53475
7899737	EIF3I	8668	0.0338274	0.296	127.03	277.59	0.46	1.12198	8.50366	6.95535	6.38229	8.52687	6.02649	5.81182	8.40817	8.36947	8.58519	8.15117	8.52691
7899750	FAM167B	84734	0.992728	0.996	42.55	42.63	1	0.393561	5.19594	5.93787	4.62355	5.83202	5.8752	5.29697	5.13041	5.617	5.22567	5.56574	5.26961
7899753	LCK	3932	0.0355915	0.296	54.95	32.2	1.71	0.623961	4.9056	5.67178	5.99868	4.91869	5.99751	6.55053	4.95254	5.1472	4.57644	5.0492	4.85865
7899774	HDAC1	3065	0.273483	0.447	139.63	229.06	0.61	1.1239	8.52324	6.92818	7.29851	9.02425	5.26728	6.01652	8.22621	8.17715	8.11019	7.94208	7.99685
7899790	TSSK3	81629	0.27681	0.45	30.39	24.81	1.23	0.54976	4.27726	4.96061	5.0809	3.96534	5.49564	5.76492	4.47455	4.55861	4.19944	4.64926	4.60163
7899795	---	---	0.113613	0.311	114.63	59.38	1.93	0.791543	5.26245	7.13108	7.12004	5.12909	7.43539	6.88806	5.81224	5.91049	5.76457	5.99743	5.94463
7899797	---	---	0.148704	0.336	37.16	32.55	1.14	0.250195	5.02891	5.34652	5.0274	5.30041	5.56243	5.38947	4.97621	4.85794	5.08516	5.0274	4.72282
7899811	---	---	0.243063	0.419	5.01	4.74	1.06	0.345216	2.23453	2.09282	2.35187	2.2621	3.19889	2.67988	2.09545	2.11591	2.14552	2.12143	2.06139
7899813	RBBP4	5928	0.26866	0.443	169.48	295.79	0.57	1.2339	8.77744	7.6374	7.60795	9.28068	5.26558	6.01086	8.44721	8.55057	8.61277	8.37341	8.55973
7899821	KIAA1522	57648	0.0049057	0.25	103.83	77.33	1.34	0.185914	6.68325	6.37832	6.66279	6.64672	6.47977	6.64625	6.23348	6.49127	6.297	6.35978	6.16135
7899829	S100PBP	64766	0.0879807	0.3	71.49	58.29	1.23	0.286532	5.9741	5.76874	6.31101	6.66461	6.18393	5.97312	5.96681	5.85385	5.62666	6.00346	5.81603
7899841	HPCA	3208	0.0634095	0.296	69.53	36.45	1.91	0.745539	5.00217	6.02658	6.18614	4.78902	6.43193	7.04981	5.02119	5.05579	5.008	5.31468	5.16655
7899849	---	---	0.359707	0.523	64.47	56.05	1.15	0.32174	5.53492	6.38884	6.08141	5.37657	5.80478	6.36169	5.79176	5.80478	5.60428	6.01541	5.73655
7899851	ADC	113451	0.436074	0.589	51.28	43.32	1.18	0.394554	5.10838	5.71454	5.41448	5.26799	6.58186	5.64121	5.51644	5.34731	5.34483	5.46812	5.25606
7899870	ZNF362	149076	0.303744	0.473	118.97	133.63	0.89	0.383756	7.11553	7.06109	6.46511	7.38856	6.19243	6.67231	7.30632	7.08247	7.26652	7.26947	7.12246
7899882	---	---	0.309285	0.478	19.19	16.7	1.15	0.551745	3.68663	4.17364	4.913	3.70214	4.9052	4.86423	4.02268	4.25895	3.50944	4.15317	3.42373
7899884	ZSCAN20	7579	0.190499	0.372	33.41	27.82	1.2	0.364064	4.64754	4.88459	5.06662	4.86951	5.80521	5.28076	4.78707	4.66649	4.62998	4.75295	4.573
7899898	HMGB4	127540	0.369035	0.532	11.87	9.83	1.21	0.726782	3.03118	3.24734	3.30488	2.78316	4.77784	4.89858	3.07452	3.0637	2.93792	3.06352	3.19178
7899905	HMGB4	127540	0.150181	0.338	14.23	10.27	1.39	0.781405	3.14644	3.74793	3.96474	2.76205	4.93746	5.03809	2.96461	3.15798	3.0616	3.10805	3.33961
7899909	RN5S42	100873281	0.161908	0.347	53.4	30.74	1.74	0.91944	4.3337	6.00145	6.86193	3.91924	6.35837	5.83642	4.70327	4.50615	4.87884	5.22253	4.90111
7899911	C1orf94	84970	0.140676	0.33	28.39	19.72	1.44	0.685157	3.95612	4.7908	4.77688	3.86063	5.61514	5.86356	4.05383	4.22588	4.00675	4.21198	4.14602
7899921	GJB5	2709	0.0231713	0.296	14.73	20.66	0.71	0.309725	3.91685	4.41174	4.32142	3.39767	3.98507	4.45995	4.40058	4.03843	4.19978	4.32688	4.04667
7899927	GJB4	127534	0.1754	0.359	33.68	23.83	1.41	0.660642	4.25067	4.96229	5.10431	4.00623	5.94169	5.89222	4.71202	4.55925	4.31934	4.38101	4.19537
7899932	GJB3	2707	0.175554	0.359	28.29	21.42	1.32	0.576137	4.14438	4.69378	4.78353	4.05652	5.76724	5.47191	4.39396	4.3932	4.02489	4.31882	4.19001
7899939	GJA4	2701	0.0504977	0.296	116.33	81.3	1.43	0.255346	6.28292	6.99031	6.59248	6.53679	6.92363	6.70875	6.32625	6.47255	6.16853	6.56257	6.413
7899943	ZMYM1	79830	0.206852	0.386	34.87	48.59	0.72	0.400076	5.86988	5.23404	5.29791	5.97623	4.51641	5.16542	5.62157	5.43772	5.73562	5.53355	5.53355
7899955	---	---	0.0116537	0.296	968.8	326.73	2.97	0.791331	9.30151	10.6158	10.4132	8.70413	9.65191	9.79165	8.22278	8.84006	8.68799	9.13039	8.39286
7899957	ZMYM4	9202	0.27068	0.444	104.04	166.9	0.62	0.958536	7.76643	7.02171	7.27592	8.05333	5.22751	5.32394	7.57892	7.58535	7.56984	7.50424	7.65459
7899988	---	---	0.213087	0.391	6.34	5.57	1.14	0.592232	2.19724	2.55959	2.49157	2.35958	3.74701	3.82042	2.29507	2.27537	2.32513	2.35516	2.23206
7899990	NCDN	23154	0.4595	0.609	82.21	73	1.13	0.241204	6.22553	6.20904	6.28134	6.2338	5.88536	6.85619	6.44191	6.19123	6.13252	6.22553	6.09755
7900001	TFAP2E	339488	0.113879	0.311	128.54	76.17	1.69	0.534754	6.07639	6.75269	7.0953	5.70857	7.17123	7.39261	6.39013	6.3905	5.98555	6.45168	6.18673
7900009	EIF2C4	192670	0.838475	0.899	48.19	49.8	0.97	0.317623	5.78837	5.53764	5.87826	6.38991	5.1779	5.501	5.45567	5.83065	5.39896	5.67149	5.6789
7900030	EIF2C1	26523	0.020566	0.296	57.91	115.62	0.5	0.712501	6.6378	5.79741	6.14993	6.83091	4.96639	5.64949	7.09931	6.62054	7.13259	6.99186	7.02305
7900051	EIF2C3	192669	0.13144	0.322	79.92	107.54	0.74	0.462859	6.56774	6.63384	6.47695	6.68849	6.14364	5.35379	6.84172	6.69893	6.96874	6.80082	6.96184
7900076	TEKT2	27285	0.0383053	0.296	58.73	42.01	1.4	0.401904	5.11544	5.93392	6.30325	5.42613	5.85441	6.15408	5.42765	5.32046	5.41409	5.35098	5.18873
7900087	ADPRHL2	54936	0.378722	0.541	55.5	49.17	1.13	0.268125	5.56214	5.87533	5.53612	5.32785	6.17935	6.01468	5.3725	5.82778	5.55708	5.50892	5.68981
7900095	MAP7D1	55700	0.0569467	0.296	197.17	96.11	2.05	0.562425	6.59002	7.42911	7.58614	6.37306	8.02304	7.60738	6.65418	6.83495	6.49047	6.79985	6.53869
7900119	THRAP3	9967	0.060522	0.296	145.56	290.75	0.5	1.11905	8.70411	6.9746	6.83101	8.79601	5.90345	6.03539	8.38477	8.49521	8.55095	8.38795	8.60563
7900129	SH3D21	79729	0.0284256	0.296	80.68	49.68	1.62	0.46404	5.46798	6.49835	6.54982	5.87683	6.02088	6.70869	5.52175	5.39638	5.7495	5.60006	5.77933
7900144	---	---	0.0612201	0.296	12.33	9.39	1.31	0.650106	3.20927	3.55631	3.38261	3.07064	4.62033	4.70343	2.95414	3.0105	3.03749	2.8302	3.14811
7900146	ZC3H12A	80149	0.029856	0.296	69.58	45.99	1.51	0.433078	5.45742	6.32106	6.10497	5.38431	6.31041	6.37479	5.50067	5.70407	5.21353	5.54651	5.42293
7900157	RPS27	6232	0.0895757	0.3	868.77	1586.76	0.55	1.19516	10.8612	9.89774	9.45538	10.8217	8.76291	7.30716	10.7423	10.6979	10.9625	10.9093	11.093
7900159	DNALI1	7802	0.726376	0.82	141.88	135.33	1.05	0.333008	7.25091	6.37497	6.86733	7.59928	6.9863	6.9492	7.55529	7.1757	7.09969	7.13163	7.18921
7900167	CDCA8	55143	0.0467736	0.296	38.74	31.93	1.21	0.318929	4.82239	5.31601	5.34361	5.0572	5.51424	5.72151	5.09473	4.95453	4.69018	4.86978	4.91103
7900181	---	---	0.428763	0.583	10.62	9.3	1.14	0.668115	2.86596	3.3467	3.30466	2.67071	4.4104	4.75504	2.95428	2.99342	3.00317	3.10101	2.86887
7900183	MANEAL	149175	0.0157017	0.296	101.42	48.72	2.08	0.594275	6.22139	6.25251	6.42803	5.686	7.02483	7.08304	5.57361	5.6437	5.49391	5.47516	5.6803
7900192	C1orf122	127687	0.309548	0.478	92.95	78.59	1.18	0.258248	5.98419	6.60148	6.58174	5.85346	6.55517	6.61978	6.41006	6.35777	6.13174	6.3975	6.38516
7900197	---	---	0.0194243	0.296	12.84	9.34	1.38	0.643347	3.4105	4.17309	3.86655	2.87941	4.23789	4.62875	2.93434	2.94753	3.02136	3.17511	2.87453
7900201	UTP11L	51118	0.0648659	0.296	33.56	69.4	0.48	0.786617	6.11591	4.8236	4.99171	6.87476	4.3988	4.95151	6.10544	6.10764	6.44774	5.98691	6.07752
7900212	---	---	0.0325718	0.296	58.42	18.13	3.22	1.26697	4.42553	5.43626	5.83352	3.93529	6.88836	7.24423	3.81291	3.82966	4.31245	3.88508	4.13318
7900214	---	---	0.877566	0.925	9.43	9.15	1.03	0.625961	2.85425	3.02341	3.57175	2.48049	3.70004	4.79128	3.06427	3.01925	2.98405	2.79501	2.93975
7900216	AKIRIN1	79647	0.63523	0.752	173.07	180.69	0.96	0.473909	7.97827	7.30277	6.99061	8.00699	6.59928	6.90811	7.49528	7.73394	7.89306	7.6705	7.75364
7900228	NDUFS5	4725	0.523986	0.663	581.12	559.88	1.04	0.542931	9.61838	8.75967	8.8909	9.59676	8.36024	8.14372	9.72671	9.34648	9.39895	9.28061	9.62281
7900235	MACF1	23499	0.59335	0.719	212.72	245.08	0.87	0.696332	8.06796	7.96406	8.18739	8.31638	6.81592	6.22387	8.05935	8.4175	8.05935	8.35754	8.13629
7900336	---	---	0.604948	0.728	28.03	31.92	0.88	0.379121	5.00513	4.97128	5.63373	5.40477	4.8305	4.2562	4.69816	5.10312	4.89554	5.20496	4.61583
7900340	BMP8A	353500	0.682005	0.787	29.87	32.18	0.93	0.30184	4.84309	5.22931	5.4035	4.79454	4.50395	5.39752	4.96189	5.206	4.62557	4.99857	4.78456
7900350	TRNAK36P	100189464	0.119361	0.314	10.91	6.71	1.63	0.978781	2.37497	3.72855	3.10435	2.46488	4.90634	4.86932	2.70128	2.39024	2.46181	2.96152	2.2202
7900352	OXCT2	64064	0.10186	0.305	51.71	39.26	1.32	0.420653	5.06242	5.77201	5.76647	4.93112	6.08781	6.09153	5.28584	5.29678	5.02004	5.41528	5.14696
7900354	PPIE	10450	0.0780448	0.297	66.1	81.9	0.81	0.306212	6.41556	6.02869	6.30068	6.32362	5.80492	5.58849	6.57887	6.27222	6.56346	6.27264	6.37215
7900365	MFSD2A	84879	0.475624	0.623	15.59	17.17	0.91	0.367369	4.03281	4.46787	4.17487	3.37606	4.10282	4.72425	3.984	4.15067	3.60394	3.93091	3.90612
7900382	CAP1	10487	0.272057	0.446	217.86	339.96	0.64	1.15014	9.10249	7.7569	7.49822	9.52292	6.44442	5.88598	8.74013	9.02873	8.62441	8.51544	8.73893
7900395	RLF	6018	0.13256	0.323	46.69	91.13	0.51	0.887078	6.83847	6.051	5.42256	7.23001	4.21522	5.16717	6.70523	6.47727	6.57807	6.48181	6.67436
7900405	---	---	0.220008	0.398	6.37	5.59	1.14	0.533438	2.25187	2.86862	2.65226	2.30876	3.32761	3.82525	2.22009	2.11708	2.4997	2.40128	2.27021
7900407	---	---	0.211684	0.39	8.5	6.19	1.37	0.774059	2.78542	2.80618	2.62458	2.56275	5.00438	3.39733	2.31911	2.43941	2.46185	2.51146	2.40763
7900409	TMCO2	127391	0.602647	0.727	10.55	10.17	1.04	0.337237	3.35609	3.41437	3.43449	3.3285	3.9054	4.0838	3.13951	3.08048	3.13634	3.11635	3.09212
7900413	ZMPSTE24	10269	0.0714091	0.296	90.46	329.06	0.27	1.69672	8.69779	6.93885	6.47035	8.94195	4.02138	5.30263	8.72221	8.60754	8.89816	8.47395	8.72481
7900426	SMAP2	64744	0.184338	0.367	72.01	102.22	0.7	0.627757	7.25075	5.73484	5.78733	7.11278	6.31999	5.36198	6.63436	7.19133	6.70688	6.65444	6.63846
7900438	ZNF643	65243	0.190311	0.372	30	23.83	1.26	0.528641	4.20935	4.63639	5.55519	4.38979	5.17751	5.64439	4.50982	4.71561	4.19423	4.57613	4.15669
7900446	ZNF642	339559	0.811809	0.88	21.23	20.29	1.05	0.397525	4.20607	4.46875	4.35565	4.23762	4.38291	5.52158	4.12767	4.19249	4.20607	4.13733	4.20131
7900454	DEM1	64789	0.452421	0.603	37.73	33.8	1.12	0.293407	5.06002	5.14776	5.46602	5.23823	5.87465	4.96891	5.13041	4.92829	4.80791	5.10603	5.01058
7900461	ZNF684	127396	0.153038	0.34	36.48	57.68	0.63	0.6424	6.35686	4.91107	4.89323	6.36116	5.24061	4.7391	5.65982	5.7599	6.42908	5.28319	6.1628
7900468	NFYC	4802	0.161563	0.347	128.83	178.98	0.72	0.707808	7.85912	7.25528	6.69252	7.96574	5.94311	6.20073	7.7815	7.68851	7.68993	7.79962	7.52357
7900488	MIR30E	407034	0.838922	0.899	22.7	22.06	1.03	0.396804	3.74477	4.92849	4.74111	4.85447	5.06914	4.56876	4.29224	4.27819	4.04842	4.39663	4.53612
7900490	MIR30C1	407031	0.0191458	0.296	13.83	9.86	1.4	0.688229	3.1549	4.29849	4.10292	3.02118	4.47081	4.71632	3.15743	3.13752	2.94553	3.25496	2.87865
7900492	KCNQ4	9132	0.287632	0.459	38.41	33.33	1.15	0.402414	4.69874	5.28071	5.50941	4.58511	5.65663	5.77918	5.10055	5.12104	4.64926	5.03647	4.95525
7900508	---	---	0.0457388	0.296	42.35	20.05	2.11	0.948551	3.893	5.34869	5.56388	4.23303	6.09196	6.55973	4.19003	3.98116	4.23239	4.41034	3.96554
7900510	CTPS1	1503	0.0193495	0.296	77.43	113.42	0.68	0.471378	6.59845	6.17522	6.36361	6.7169	5.64973	6.22071	7.42493	6.76401	6.69394	7.01639	6.7961
7900531	GUCA2B	2981	0.107751	0.308	94.08	59.38	1.58	0.507949	5.72154	6.45017	6.47582	5.43412	6.74587	7.10892	5.87873	6.09607	5.78516	5.92352	5.75072
7900538	---	---	0.0706682	0.296	216.43	84.47	2.56	0.885126	6.37795	7.52667	7.67238	5.79875	7.9306	8.72075	6.55626	6.3253	6.55397	6.38147	6.496
7900540	RIMKLA	284716	0.0657251	0.296	61.82	43	1.44	0.411764	5.53893	5.64527	6.00795	5.22621	6.31842	6.38459	5.37908	5.46654	5.39011	5.34506	5.29866
7900546	PPCS	79717	0.0088904	0.285	88.57	206.02	0.43	0.977741	7.88237	6.48456	6.13109	7.48312	5.82091	5.54185	7.80842	7.88463	7.95214	7.84471	8.1447
7900555	CCDC30	728621	0.235358	0.412	50.79	66.75	0.76	0.431237	5.92474	5.52109	6.22742	6.42076	5.68683	4.88215	6.18532	5.84371	6.24428	6.03885	6.08886
7900576	PPIH	10465	0.418318	0.574	45.07	58.88	0.77	0.558356	6.11914	5.69506	5.67618	6.38805	5.89122	4.18927	5.85324	6.03212	5.81104	5.83849	5.84406
7900585	YBX1	4904	0.425472	0.58	750.08	706.54	1.06	0.581531	10.0458	9.4182	8.89951	10.1007	8.58712	8.49313	9.6517	9.82003	9.93636	9.66865	9.90553
7900597	C1orf50	79078	0.119213	0.314	64.18	50.8	1.26	0.258218	5.82131	5.69813	5.79492	5.94666	6.37642	6.14429	5.74566	5.49276	5.70144	5.51664	5.77779
7900603	LOC100129924	100129924	0.822255	0.888	18.93	18.18	1.04	0.529961	3.68566	4.39226	4.24811	3.65249	5.47429	4.53803	4.01963	4.32315	3.73673	4.18534	3.74391
7900609	ERMAP	114625	0.485672	0.631	57.77	54.01	1.07	0.165568	5.7519	5.8815	5.69744	5.64996	6.16494	5.83372	5.97848	5.63966	5.68174	5.74416	5.64257
7900624	ZNF691	51058	0.111004	0.309	37.95	47.33	0.8	0.199551	5.63397	5.31534	5.30523	5.46737	5.06166	5.4184	5.6558	5.31877	5.58235	5.34966	5.74471
7900633	---	---	0.0181229	0.296	10.06	7.05	1.43	0.719794	2.57802	3.53533	3.85739	2.76234	4.53886	3.92872	2.60537	2.51572	2.55857	2.63292	2.67844
7900635	FAM183A	440585	0.0614263	0.296	50.64	34.45	1.47	0.504624	4.69032	5.60326	5.93282	5.13368	6.27402	5.85346	4.95559	5.03103	4.98654	5.17631	4.97735
7900639	WDR65	149465	0.0041615	0.25	31.61	23.34	1.35	0.426091	4.54248	5.13038	5.10236	4.71929	5.19694	5.53557	4.49111	4.35306	4.34768	4.55748	4.23774
7900652	RN5S46	100873285	0.615312	0.737	10.8	11.85	0.91	0.478409	3.19807	3.59758	4.41471	2.98162	3.25749	4.29317	3.23997	2.94636	3.48003	3.6216	3.42519
7900654	TMEM125	128218	0.061724	0.296	106.84	76.18	1.4	0.241655	6.36189	6.69869	6.36189	6.31981	6.8308	6.833	6.27051	6.11865	6.39814	6.21946	6.47202
7900658	TIE1	7075	0.410928	0.568	65.87	58.06	1.13	0.346133	5.70534	6.1775	5.8307	6.71127	5.60848	6.30821	5.63949	6.22151	5.73803	5.85573	5.79033
7900683	MPL	4352	0.136319	0.326	33.86	27.66	1.22	0.416932	4.65283	5.47164	4.86857	4.5096	5.6449	5.45551	4.83292	4.81551	4.56465	4.5673	4.58498
7900699	CDC20	991	0.19613	0.377	66.23	49.78	1.33	0.390756	5.61442	5.92571	6.02593	6.0663	5.54971	6.85381	5.57812	5.62647	5.60061	5.60116	5.62814
7900710	SZT2	23334	0.183006	0.366	69.13	66.98	1.03	0.0424562	6.05522	6.15821	6.13687	6.05974	6.01949	6.04969	6.06624	6.06624	6.06624	6.12814	6.06624
7900792	PTPRF	5792	0.703342	0.803	148.32	141.29	1.05	0.413734	7.70917	7.10726	7.22726	7.63088	6.60395	6.32985	7.18379	7.47285	7.35052	7.10214	7.39696
7900833	KDM4A	9682	0.0268983	0.296	94.49	149.01	0.63	0.642771	7.46045	6.2897	6.60774	7.32109	6.01416	5.82417	7.38985	7.63492	7.27219	7.2977	7.33675
7900857	ST3GAL3	6487	0.346618	0.511	49.3	53.3	0.93	0.159124	5.70224	5.49831	5.70306	5.431	5.63265	5.91322	5.70643	5.55558	5.68223	5.68563	5.97038
7900876	---	---	0.67705	0.784	6.79	6.6	1.03	0.340185	2.50891	2.73561	2.7018	2.83444	3.35612	3.35973	2.4652	2.47764	2.54207	2.35996	2.68529
7900878	ARTN	9048	0.125463	0.319	73.07	53.8	1.36	0.416839	5.47723	6.32056	6.42675	5.26235	6.20005	6.53883	5.7081	5.79253	5.57477	5.87223	5.68795
7900888	IPO13	9670	0.0079847	0.282	68.53	144.34	0.47	0.80117	7.2985	6.04147	5.66783	7.12019	5.64465	5.58693	7.22761	7.31213	7.35834	7.34971	7.43078
7900911	DPH2	1802	0.132809	0.323	37.97	44.46	0.85	0.135896	5.41605	5.25669	5.51154	5.49038	5.20779	5.25449	5.40707	5.35376	5.67855	5.32046	5.40079
7900922	ATP6V0B	533	0.0681866	0.296	84.21	222.58	0.38	1.27808	8.05553	6.95936	6.25652	8.33521	4.92607	5.05668	8.15146	8.16057	7.91086	7.98197	8.03217
7900931	B4GALT2	8704	0.0426805	0.296	284.29	151.87	1.87	0.329367	7.41394	8.02463	8.14393	7.30053	7.90444	8.01526	7.48393	7.57832	7.24825	7.41977	7.36136
7900944	CCDC24	149473	0.041454	0.296	95.11	61.76	1.54	0.379796	5.8656	6.65636	6.65541	6.04232	6.2276	6.93041	5.99565	5.95858	6.00993	6.02326	5.7654
7900957	KLF17	128209	0.131723	0.322	44.53	32.8	1.36	0.491123	4.74885	5.50084	5.37378	4.73501	6.00554	6.12949	5.06857	5.02055	4.83972	4.8449	4.9688
7900962	DMAP1	55929	0.531796	0.67	110.36	103.16	1.07	0.180946	6.74098	6.82394	6.70017	6.76342	6.76551	6.1974	6.87387	6.72387	6.82375	6.71317	6.78493
7900977	---	---	0.314388	0.483	6.41	5.61	1.14	0.621263	2.1924	2.69488	2.51671	2.29099	4.17242	3.4102	2.26753	2.39173	2.37441	2.27007	2.22149
7900979	RNF220	55182	0.201036	0.381	103.75	119.83	0.87	0.398874	6.8953	6.6146	6.45132	7.45079	6.43521	6.0858	7.24523	6.85796	6.90992	7.13083	7.00881
7900999	C1orf228	339541	0.098481	0.303	24.94	20.8	1.2	0.46	4.12108	4.84687	4.82984	4.04205	5.40883	5.0019	4.2811	4.25417	4.06318	4.34126	4.13371
7901010	KIF2C	11004	0.125023	0.318	19.17	16.3	1.18	0.464608	3.87808	4.42727	4.07809	3.87469	5.08509	4.8414	3.92066	3.69468	3.72992	3.9827	3.80333
7901036	---	---	0.261076	0.436	9.86	8.01	1.23	0.703471	2.56275	3.52923	3.06279	2.79523	4.82247	3.9902	2.65409	2.64967	2.73184	2.77117	3.05572
7901038	RPS8	6202	0.841256	0.901	510.04	525.73	0.97	0.721584	9.5818	8.91991	8.82354	9.71424	8.0041	7.43963	9.3111	9.25645	9.49408	9.24758	9.66733
7901046	SNORD38B	94163	0.0051532	0.252	1001.7	314.12	3.19	0.794593	8.78081	9.89715	10.2917	9.5321	10.4873	9.96811	8.45728	8.13604	8.94043	8.67282	8.83653
7901048	SNORD46	94161	0.813937	0.882	1102.62	1046.44	1.05	0.673532	10.5774	10.5595	10.0925	9.89492	8.78866	9.15142	10.1517	9.50228	10.8899	10.3395	10.7404
7901052	SNORD38B	94163	0.22595	0.403	160.99	80.97	1.99	1.17758	7.12829	6.80668	7.02753	5.59644	9.50633	6.58837	6.38894	4.82702	7.61962	6.40389	6.81436
7901054	PLK3	1263	0.0401687	0.296	41.11	32.07	1.28	0.376279	4.93773	5.35519	5.64977	4.93111	5.51417	5.81588	4.80809	5.27606	4.8221	4.74679	4.91861
7901071	RN5S47	100873286	0.611014	0.733	6.76	7.16	0.94	0.44835	2.58632	2.7042	2.99835	2.30383	2.96765	4.00552	2.68913	2.68414	2.47864	2.66182	2.59564
7901073	UROD	7389	0.0268366	0.296	165.8	252.97	0.66	0.749913	8.24565	6.76326	6.50156	8.20647	6.78696	7.10284	8.2484	8.24456	8.34031	8.08164	8.34423
7901087	HPDL	84842	0.622004	0.742	27.36	25.74	1.06	0.419855	4.24029	4.85174	4.99414	4.1842	5.55464	5.09241	4.47422	4.8057	4.29972	4.75573	4.44311
7901091	TOE1	114034	0.0852281	0.298	34.25	53.92	0.64	0.41837	5.64558	5.55743	5.42312	5.856	4.79016	4.63522	5.79951	5.59185	5.89607	5.69672	5.72118
7901102	MMACHC	25974	0.191583	0.373	63.52	82.12	0.77	0.446618	6.54694	5.97059	5.90256	6.86698	5.95547	5.22621	6.63313	6.38041	6.37162	6.37543	6.29822
7901110	AKR1A1	10327	0.0005164	0.145	189.38	649.29	0.29	1.39086	9.14982	7.11764	6.81314	8.55715	6.62308	6.61854	9.68623	9.36495	9.82832	9.69714	9.82356
7901123	NASP	4678	0.735264	0.826	83.74	88.74	0.94	0.418877	6.93813	6.25505	6.6509	7.09106	5.70544	5.86185	6.6715	6.61899	6.45061	6.62578	6.29986
7901135	TMEM69	51249	0.181668	0.365	63.28	104.31	0.61	0.828265	7.28958	6.00288	6.0526	7.6414	4.94461	5.26796	7.06897	6.79636	6.68801	6.79156	6.66002
7901140	MAST2	23139	0.360002	0.523	80.71	88.9	0.91	0.219709	6.49599	5.98172	6.31887	6.02803	6.27065	6.46597	6.62998	6.53182	6.61045	6.53981	6.39252
7901175	TSPAN1	10103	0.1032	0.305	444.03	1012.42	0.44	1.50108	10.4239	8.19745	9.06685	10.5981	6.76996	6.68287	9.95235	10.7672	10.2681	10.1329	10.2567
7901187	---	---	0.586452	0.714	47.6	43.65	1.09	0.32259	5.22774	6.12832	6.05093	5.79938	5.22888	5.3289	5.54506	5.34474	5.39672	5.36049	5.3409
7901192	RAD54L	8438	0.281748	0.454	25.24	21.56	1.17	0.482991	4.40114	4.77812	4.54564	3.79284	5.42568	5.27706	4.26758	4.40345	4.20343	4.2286	4.25823
7901212	UQCRH	7388	0.860809	0.914	76	77.84	0.98	0.282142	6.25951	5.94293	5.99889	6.80196	5.8742	6.57475	6.20885	6.21946	6.40359	6.29574	6.51399
7901219	NSUN4	387338	0.0739531	0.296	58.76	119.48	0.49	0.9151	7.51399	5.72666	5.97685	7.35908	5.00161	5.08097	7.24851	6.91186	6.85911	6.97695	7.13124
7901227	---	---	0.287273	0.459	9.05	8.08	1.12	0.543937	2.73966	2.85441	3.03046	3.10471	4.02734	4.27128	2.80642	2.90276	2.73733	2.65243	2.82265
7901229	FAAH	2166	0.910391	0.945	91.58	92.48	0.99	0.273798	6.88527	6.41165	6.35269	6.64652	6.31226	6.20346	6.88281	6.10534	6.81084	6.56639	6.68968
7901247	DMBX1	127343	0.0416312	0.296	76.24	47.3	1.61	0.495136	5.46614	6.41279	6.25989	5.28013	6.57456	6.47693	5.57034	5.66902	5.54112	5.49805	5.34769
7901253	ATPAF1-AS1	374973	0.0932042	0.301	18.06	14.9	1.21	0.498007	3.79691	3.98579	4.28774	3.79099	5.09966	4.7227	3.81066	3.52207	3.56694	3.90225	3.65213
7901256	CYP4B1	1580	0.549879	0.684	26.08	27.18	0.96	0.28729	4.67809	4.69347	4.88266	4.17458	5.23114	5.07319	4.69347	4.69347	4.4675	4.83517	4.53388
7901272	CYP4X1	260293	0.958093	0.974	36.74	37.13	0.99	0.419026	6.00328	5.33479	5.05873	5.17592	5.13891	5.27647	5.31759	4.58119	5.8154	4.66873	5.37914
7901287	CYP4Z1	199974	0.963092	0.977	12.97	13.17	0.98	0.712085	3.27546	3.6953	3.59003	3.05402	3.40244	5.66442	3.89661	3.43291	3.10638	3.65836	3.43291
7901293	CYP4A22	284541	0.583908	0.711	70.2	82.35	0.85	0.662176	6.09507	5.83983	6.37725	4.85472	6.09924	6.75342	6.63102	5.67236	6.17425	7.47103	6.11449
7901299	CMPK1	51727	0.0686159	0.296	137.48	238.38	0.58	0.934635	8.39837	7.04895	6.89836	8.19744	6.20853	5.81132	8.16287	8.00464	8.48881	7.84109	8.29732
7901309	FOXE3	2301	0.100548	0.304	162.42	83.1	1.95	0.624902	6.28694	7.00801	7.0141	5.93507	7.70394	7.94301	6.55987	6.49045	6.31553	6.44317	6.3319
7901311	FOXD2	2306	0.291508	0.462	35.87	27.87	1.29	0.589758	4.5273	5.4003	4.81663	4.12255	5.81691	6.0599	4.78338	4.84966	4.5844	4.68518	4.53048
7901314	---	---	0.159713	0.346	35.43	25.45	1.39	0.693425	4.22756	6.02601	5.73269	3.99345	5.52849	5.27386	4.82539	4.54135	4.20607	4.85579	4.23726
7901316	SLC5A9	200010	0.0082314	0.283	52.11	110.63	0.47	0.719892	6.94395	5.62511	5.42073	6.30693	5.12027	5.73694	6.96313	6.73527	7.01318	6.90898	6.87694
7901334	---	---	0.227703	0.405	6.17	5.77	1.07	0.473016	2.31478	2.47491	2.60687	2.41809	3.52281	3.53643	2.23728	2.45821	2.39629	2.2437	2.35751
7901338	---	---	0.155663	0.342	8.28	6.82	1.21	0.668053	2.53561	2.67549	3.1172	2.62498	4.16149	4.26577	2.4575	2.48418	2.77869	2.42403	2.59241
7901340	---	---	0.147134	0.335	23.32	13.61	1.71	0.960523	3.35889	4.38615	4.50201	3.18303	6.06777	5.53438	3.60614	3.47833	3.22983	3.75455	3.69451
7901342	ELAVL4	1996	0.0889607	0.3	12.49	9.58	1.3	0.677694	2.9645	3.65932	3.60187	3.03471	4.64382	4.76331	3.03403	2.80276	3.09013	3.10785	3.08743
7901357	---	---	0.0697048	0.296	167.35	96.68	1.73	0.433415	6.81927	7.30058	7.2187	6.6212	7.9663	6.78706	6.75119	6.80761	6.47457	6.85264	6.4857
7901359	---	---	0.411375	0.569	6.33	5.44	1.17	0.686685	2.29246	2.61588	2.47339	2.08596	4.45282	3.17494	2.17255	2.31408	2.21357	2.27675	2.35248
7901361	---	---	0.577083	0.706	6.24	5.34	1.17	0.779491	2.27198	2.13245	3.03381	1.91325	2.53689	4.70928	2.03681	2.37635	2.24294	2.34399	2.24
7901363	CDKN2C	1031	0.862998	0.916	22.56	21.92	1.03	0.460911	4.01194	4.5216	4.053	4.078	5.42175	5.1801	4.34653	4.38329	4.38984	4.20902	4.16644
7901374	---	---	0.299136	0.469	6.5	6.02	1.08	0.495616	2.4177	2.34948	2.71813	2.56787	3.85034	3.35953	2.43016	2.38902	2.45196	2.2875	2.38604
7901376	RNF11	26994	0.144851	0.333	96.01	129.33	0.74	0.545485	7.09024	6.16666	5.77656	7.17891	6.49613	6.64417	6.90841	7.14649	7.62934	6.71573	7.40624
7901383	---	---	0.16239	0.348	8.52	6.56	1.3	0.724169	2.61899	2.77957	3.6433	2.41085	4.64819	3.58229	2.48478	2.55836	2.663	2.39801	2.40236
7901385	OSBPL9	114883	0.161321	0.347	246.96	505.15	0.49	1.40663	9.5914	8.0858	7.79823	9.89664	6.05547	5.95074	9.53557	9.15381	9.31801	9.32659	9.32437
7901416	---	---	0.652727	0.765	8.89	9.49	0.94	0.383341	2.7116	3.62215	3.92016	3.00672	3.63262	3.24463	3.21212	2.97541	2.96221	3.196	2.75212
7901418	BTF3L4	91408	0.291076	0.462	125.11	161.94	0.77	0.719777	7.90839	6.85001	6.90838	8.17557	6.0218	5.94628	7.49943	7.47753	7.6503	7.50651	7.52048
7901426	ZFYVE9	9372	0.0650878	0.296	30.41	64.17	0.47	0.752528	6.05269	4.94568	5.18346	6.50648	4.24722	4.51664	6.07778	5.69422	6.11719	5.97757	6.21984
7901443	---	---	0.061537	0.296	147.83	61.99	2.38	0.840724	5.3994	7.13376	7.29562	5.72357	7.76811	7.55502	5.81324	6.14787	5.85293	6.01837	5.93559
7901445	---	---	0.0695254	0.296	155.55	79.12	1.97	0.583734	6.05816	7.25653	6.95294	6.15858	7.47778	7.72536	6.34767	6.55968	6.27177	6.29392	6.26367
7901447	PRPF38A	84950	0.067699	0.296	121.47	178.24	0.68	0.705418	7.82515	6.92395	6.59306	7.85204	5.98781	6.29501	7.96346	7.43124	7.83529	7.39092	7.83184
7901460	GPX7	2882	0.725551	0.819	51.21	56.59	0.91	0.543972	6.71071	5.79003	5.10698	6.60933	4.90875	5.97611	5.49605	6.02843	5.98743	5.75295	5.81405
7901466	FAM159A	348378	0.0457585	0.296	23.34	19.27	1.21	0.456394	4.02147	4.5409	4.82448	4.11018	5.11088	5.14917	4.02798	4.20727	3.84574	4.30401	4.08403
7901477	---	---	0.154843	0.341	25.24	18.33	1.38	0.697448	3.78851	4.6086	5.04892	3.56737	5.39636	5.60067	4.0702	4.11169	3.68291	4.22401	3.98764
7901479	ZYG11B	79699	0.0079479	0.282	81.83	243.84	0.34	1.20889	7.97564	6.15536	5.93474	7.87956	5.71937	5.34945	8.19447	7.77354	8.48283	8.20949	8.34928
7901495	---	---	0.522388	0.661	12.92	10.67	1.21	0.722388	3.19237	3.36103	3.35626	3.30314	5.59293	3.77773	3.23324	2.95223	3.35029	3.15309	3.22871
7901497	ZYG11A	440590	0.0027251	0.235	32.88	67.12	0.49	0.69414	5.00003	5.26221	4.92199	4.51122	5.51765	5.31662	6.73737	5.11783	6.05757	6.3143	6.23262
7901513	SCP2	6342	0.0221814	0.296	141.42	511.76	0.28	1.5973	9.0869	7.46815	6.63597	9.05104	5.70328	5.36653	9.51603	9.0951	9.41337	9.28394	9.45692
7901535	PODN	127435	0.0589615	0.296	53.51	37.31	1.43	0.466394	5.28813	5.83548	5.71431	4.79569	6.17025	6.14506	5.18057	5.35337	5.04827	5.01551	5.17974
7901549	CPT2	1376	0.0112846	0.296	61.11	179.12	0.34	1.13538	7.82371	5.93085	5.35326	7.2334	5.40073	5.12932	7.80395	7.59782	7.68599	7.61214	7.79901
7901557	DMRTB1	63948	0.11754	0.313	86.58	59.41	1.46	0.443476	5.64109	6.57254	6.38944	5.39743	6.59528	6.80085	5.86253	5.94954	5.90542	5.87956	5.85689
7901563	---	---	0.0901033	0.3	10.99	8.67	1.27	0.673601	2.84756	3.51107	3.64138	2.74383	4.46951	4.56062	2.887	3.01096	2.9513	2.7853	2.78446
7901577	LRRC42	115353	0.0812616	0.297	112.76	82.7	1.36	0.223009	6.51301	6.60027	6.63262	6.38068	6.58243	7.12552	6.34659	6.59781	6.3506	6.40238	6.40283
7901592	TCEANC2	127428	0.343528	0.508	32.41	37.25	0.87	0.244234	5.23004	4.76041	4.71855	5.18215	5.4012	5.35554	5.2064	5.18215	5.36191	4.83263	5.18215
7901601	MRPL37	51253	0.01707	0.296	109.21	227.22	0.48	0.964865	8.13146	6.72217	6.35581	7.90651	6.02248	5.76382	8.22121	7.86017	8.15356	8.05353	8.11648
7901611	C1orf191	619518	0.230459	0.407	48.96	40.77	1.2	0.41595	5.07712	5.78745	5.85893	4.7287	5.90637	5.95953	5.44055	5.36392	4.89747	5.38099	5.36392
7901613	ACOT11	26027	0.529238	0.667	107.89	101.52	1.06	0.145311	6.44419	6.59108	6.66945	6.70239	6.53963	6.73262	6.75548	6.59101	6.96476	6.64962	6.8501
7901634	HEATR8	374977	0.0630301	0.296	59.76	45.14	1.32	0.375612	5.10301	6.16987	6.19967	5.46745	6.07193	5.89707	5.55804	5.33806	5.28242	5.55284	5.52141
7901662	TTC4	7268	0.122467	0.316	101.32	91.62	1.11	0.0750558	6.5948	6.43486	6.57755	6.6711	6.46959	6.57755	6.61156	6.64718	6.62644	6.57448	6.49155
7901675	C1orf177	163747	0.197543	0.378	32.03	23.75	1.35	0.636235	4.19344	5.23301	4.9346	3.93615	5.58523	5.98768	4.39077	4.44483	4.26675	4.6099	4.41944
7901687	TMEM61	199964	0.0123898	0.296	169.58	84.53	2.01	0.419989	6.7899	7.08806	7.06276	6.84301	7.46823	7.49603	6.60822	6.58825	6.30133	6.47686	6.30121
7901691	BSND	7809	0.504721	0.647	60.2	56.02	1.07	0.221278	6.39067	5.82336	5.79206	5.82336	6.10674	5.63578	5.80412	5.93136	5.84677	5.57358	5.84341
7901696	PCSK9	255738	0.154781	0.341	79.1	54.74	1.45	0.493774	5.27137	6.44852	6.18997	5.39158	6.53406	6.83139	5.76174	5.86106	5.68842	5.87434	5.59761
7901710	---	---	0.208275	0.387	10.21	5.52	1.85	1.24242	2.40913	2.23052	2.63243	2.19131	5.59885	5.12735	2.23688	2.27197	2.43467	2.18051	2.29371
7901712	---	---	0.196212	0.377	5.23	5.63	0.93	0.226454	2.15597	2.44855	2.3236	2.42947	2.75542	2.88993	2.1617	2.39823	2.28312	2.42337	2.3024
7901714	---	---	0.327225	0.494	21.98	18.52	1.19	0.576055	3.72862	4.33464	4.84799	3.66562	5.49853	4.97309	4.01625	3.941	3.96871	4.18618	4.04068
7901720	PRKAA2	5563	0.0802928	0.297	94.29	349.51	0.27	1.76797	8.86093	6.96947	6.55358	9.24773	4.72956	4.50317	9.03952	8.1944	9.05529	8.37987	9.21172
7901732	C8A	731	0.65307	0.765	13.81	13.61	1.02	0.403079	3.55599	4.00351	4.02533	3.29701	4.53419	4.38949	3.49822	3.65782	3.46026	3.57719	3.54923
7901744	---	---	0.113758	0.311	58.91	37.6	1.57	0.610496	5.0337	5.81173	5.81376	4.73426	6.30167	6.71582	5.28798	5.17004	5.04324	5.26612	5.05732
7901746	---	---	0.0515943	0.296	378	140.12	2.7	0.841739	7.07912	8.73502	8.69102	6.95617	9.02053	8.88284	7.35651	7.34046	6.9676	7.57803	7.18919
7901748	FGGY	55277	0.0150836	0.296	96.82	175.97	0.55	0.769507	7.3705	6.71793	6.37727	7.34393	5.68075	6.22798	7.95104	6.93721	7.88732	7.72637	7.8634
7901765	HOOK1	51361	0.089233	0.3	50.66	143.31	0.35	1.29126	7.5318	5.78275	6.43287	7.67814	4.31881	4.20234	7.34849	7.21287	7.71618	6.92865	7.43954
7901788	NFIA	4774	0.0425334	0.296	144.68	282.98	0.51	1.03728	8.56619	6.92596	6.9601	8.44316	5.79134	6.36155	8.6532	8.10874	8.61797	8.33348	8.46241
7901802	MGC34796	414927	0.900904	0.94	25.68	25.2	1.02	0.424887	4.40561	5.07063	5.18332	3.96226	4.6739	5.39441	4.76176	4.611	4.21734	4.61438	4.41275
7901804	INADL	10207	0.124313	0.318	265.46	492.93	0.54	1.18135	9.40963	8.4345	8.24988	8.95931	6.55166	6.13326	9.51628	8.80336	9.4118	9.33393	9.42158
7901852	---	---	0.92686	0.956	18.94	19.37	0.98	0.637211	3.78269	4.43971	5.04608	3.47822	5.24889	4.21599	3.85842	3.24683	4.28268	4.89549	4.23179
7901854	---	---	0.534041	0.671	6.74	7.07	0.95	0.320087	2.65923	2.68966	3.02323	2.55075	2.8267	3.63468	2.61991	2.62969	2.58689	2.62625	2.55371
7901856	---	---	0.0089352	0.285	26.19	59.91	0.44	0.607633	5.46373	5.10623	4.99411	5.26816	4.49351	4.42507	6.19354	5.43033	5.92268	6.14961	5.82796
7901858	---	---	0.0400835	0.296	68.96	42.21	1.63	0.550575	5.00352	6.40134	6.28287	5.29163	6.38682	6.31302	5.31506	5.52859	5.2748	5.43918	5.16911
7901860	L1TD1	54596	0.613328	0.735	7.77	7.36	1.06	0.551114	2.58673	2.83351	2.81187	2.60187	3.70359	4.26935	2.71347	2.6772	2.67418	2.56802	2.6278
7901867	USP1	7398	0.169855	0.354	44.41	68.29	0.65	0.655618	6.6767	5.52031	4.76353	6.7077	5.04331	5.38723	6.04504	5.85579	6.46062	5.85579	6.42273
7901895	ATG4C	84938	0.0289226	0.296	21.56	54.61	0.39	0.833761	5.7371	4.39351	3.90848	5.90101	4.25587	4.21494	5.73138	5.38574	6.16782	5.59436	5.96336
7901911	---	---	0.298064	0.468	12.31	13.67	0.9	0.302097	3.59372	3.60213	3.59372	3.58035	4.49555	3.94038	3.68798	3.59372	3.33104	3.5511	3.61705
7901913	FOXD3	27022	0.338874	0.504	34.46	27.7	1.24	0.535795	4.49116	5.26292	4.77025	4.32184	6.14035	5.4802	4.77025	4.76164	4.51921	4.81753	4.50218
7901915	ALG6	29929	0.121212	0.315	22.29	33.27	0.67	0.362389	5.07814	4.41668	4.28705	5.50497	4.56504	4.48193	4.89461	5.02446	4.98705	4.84781	5.09915
7901931	EFCAB7	84455	0.106784	0.307	20.08	28.81	0.7	0.248843	4.78643	4.1616	4.61612	4.96636	4.33577	4.46422	4.67139	4.62894	4.99584	4.68118	4.73461
7901948	DLEU2L	79469	0.779937	0.859	5.09	5.19	0.98	0.193319	2.22655	2.36011	2.35238	2.39796	2.65002	2.62944	2.28874	2.34422	1.97475	2.14203	2.29068
7901951	PGM1	5236	0.0068113	0.27	131.72	249.65	0.53	0.876481	7.77052	6.9197	6.58157	8.31619	6.14101	6.38325	8.20956	8.2103	8.36904	8.04571	8.31237
7901967	---	---	0.112117	0.31	344.59	138.6	2.49	0.953924	6.73003	8.29358	8.63142	6.41558	8.84558	9.40663	7.15842	7.02526	7.40711	7.25811	7.51373
7901969	ROR1	4919	0.344038	0.509	90.14	104.7	0.86	0.338774	6.77454	6.04396	5.95871	6.65855	6.48393	6.70758	7.0762	6.66942	6.92248	6.60323	6.78253
7901982	UBE2U	148581	0.424744	0.58	7.36	7.95	0.93	0.293841	2.65803	2.85728	2.84572	3.0208	3.45771	3.40466	2.75067	2.83365	2.5513	2.66256	3.03395
7901993	CACHD1	57685	0.0011882	0.186	42.27	115.01	0.37	0.825309	5.48317	5.74451	5.94761	5.75056	4.72385	5.49522	7.01476	6.97722	6.53378	7.27616	6.98591
7902023	RAVER2	55225	0.154521	0.341	62.34	106.71	0.58	0.862638	6.89917	6.10722	5.85721	7.94024	5.21558	4.99238	7.07993	6.93476	6.75331	6.56393	6.86321
7902036	---	---	0.0565943	0.296	377.06	136.95	2.75	0.888713	6.87097	8.50946	8.54478	7.05886	9.35045	8.99105	7.09236	7.35184	7.20811	7.39756	7.16977
7902038	---	---	0.190536	0.373	151.99	99.94	1.52	0.439522	6.61027	6.97492	6.95509	5.99871	7.36545	7.68588	6.93057	6.58795	6.67697	6.8456	6.61669
7902043	DNAJC6	9829	0.0396012	0.296	58.92	88.77	0.66	0.496627	6.48575	5.55474	5.90324	6.83316	5.51219	5.66438	6.66475	6.19938	6.66865	6.5901	6.589
7902072	---	---	0.35867	0.522	8.54	9.32	0.92	0.271215	3.03919	3.3524	3.43859	2.84613	3.25535	3.73199	2.96543	2.91346	2.98016	3.12485	2.95609
7902074	---	---	0.188947	0.371	42.61	96.03	0.44	1.27328	7.33293	5.33142	5.60815	8.25488	4.20818	4.1311	6.53134	6.65342	7.06717	6.42369	6.68654
7902102	---	---	0.254662	0.43	6.73	5.69	1.18	0.663229	2.2625	2.6628	2.83536	2.20064	4.2598	3.58745	2.23748	2.31408	2.35279	2.38903	2.31967
7902104	PDE4B	5142	0.166469	0.351	35.71	30.78	1.16	0.322102	4.92658	5.28029	5.07929	4.73148	5.62441	5.48169	4.73251	5.06153	5.0393	4.62187	4.78663
7902127	SGIP1	84251	0.198223	0.379	127.39	85.62	1.49	0.789696	6.47082	7.28095	6.58602	8.81288	6.47217	5.94151	6.58602	6.55306	6.85838	5.87338	6.60409
7902158	TCTEX1D1	200132	0.198237	0.379	18.03	14.21	1.27	0.60593	3.82651	3.74855	4.20682	3.49413	4.90482	5.29729	3.60392	3.80767	3.60445	3.56128	3.49673
7902166	MIER1	57708	0.200957	0.381	45.63	81.21	0.56	0.846332	6.81879	6.02586	5.97069	7.02269	4.53137	4.43934	6.38213	6.22185	6.68002	6.30248	6.40111
7902189	IL23R	149233	0.165316	0.35	6.44	7.01	0.92	0.262294	2.58976	2.58375	2.73803	2.63454	3.08209	3.34537	2.73692	2.64727	2.54704	2.58735	2.45615
7902203	---	---	0.199475	0.38	32.98	20.73	1.59	0.842241	3.82901	4.69593	4.87482	3.89985	6.15123	6.25466	4.09682	4.25323	4.19627	4.25877	4.24041
7902205	IL12RB2	3595	0.389527	0.55	12.44	10.87	1.14	0.54779	3.30207	4.44072	3.40714	3.16696	3.89734	4.65612	3.34335	3.14254	3.06628	3.37638	3.1466
7902223	---	---	0.237015	0.414	33.94	22.99	1.48	0.719214	4.25983	4.525	4.65227	4.34744	6.1376	6.17031	4.34122	4.4145	4.43428	4.16389	4.5224
7902225	---	---	0.788015	0.864	7.55	7.35	1.03	0.388312	2.61044	3.3866	3.38634	2.57113	3.1209	3.57219	2.77253	2.52265	2.65808	2.73832	2.58587
7902227	GADD45A	1647	0.0229332	0.296	211.05	302.61	0.7	0.712161	8.69068	7.24108	7.17896	7.70974	6.88632	7.43027	8.85711	8.27932	8.4848	8.51887	8.61613
7902235	LRRC7	57554	0.279971	0.452	14.1	16.28	0.87	0.420588	4.0016	3.58125	3.61392	3.361	4.67123	4.54459	4.11232	3.44097	3.77806	3.94741	3.86175
7902265	---	---	0.0759965	0.297	200.95	101.39	1.98	0.564391	6.47125	7.7351	7.62677	6.29592	7.57338	7.9189	6.72984	6.65342	6.74302	6.83011	6.82539
7902267	PIN1P1	5301	0.127267	0.32	123.89	83.78	1.48	0.333208	6.24714	6.71398	6.58056	6.41622	6.89367	7.45468	6.41499	6.43426	6.46528	6.45634	6.4521
7902269	SRSF11	9295	0.0044492	0.25	619.45	375.77	1.65	0.380139	9.32124	9.44879	9.41488	9.17192	8.37473	8.34386	8.76354	9.06666	8.86417	8.98796	8.75527
7902282	HHLA3	11147	0.0782384	0.297	87.75	118.24	0.74	0.487159	6.70266	6.23236	5.86165	7.23506	6.42136	6.22298	7.37575	7.22577	6.8428	7.00465	6.58186
7902290	CTH	1491	0.008544	0.283	34.11	111.88	0.3	1.0985	6.76249	4.8597	4.51564	6.43612	5.09042	4.54174	7.54816	6.72668	6.82531	6.51567	7.01469
7902306	---	---	0.761048	0.845	10.29	9.58	1.07	0.742736	2.99616	2.39814	3.00386	2.9337	4.51581	4.87794	3.05031	2.88956	3.18677	2.93316	3.05031
7902308	FPGT	8790	0.0300763	0.296	45.72	97.08	0.47	0.807614	6.6473	5.36352	5.44187	6.91127	5.00623	5.09111	6.69479	6.26303	6.97016	6.3378	7.21602
7902317	FPGT-TNNI3K	100526835	0.360307	0.524	10.77	13.14	0.82	0.416584	3.83674	3.42373	3.12252	3.51654	4.27487	3.43128	4.02776	3.03635	3.77655	2.95544	3.68057
7902345	TYW3	127253	0.0694321	0.296	52.53	105.89	0.5	0.866728	7.31845	5.75295	5.33852	7.12875	4.81365	5.3903	6.90064	6.74632	6.84852	6.57226	7.09088
7902353	LHX8	431707	0.160528	0.346	20.64	16.98	1.22	0.512053	3.93964	3.85805	4.95221	4.01866	4.91424	5.06874	4.06907	4.06343	3.66277	3.83078	3.86367
7902365	---	---	0.476375	0.623	11.79	10.33	1.14	0.660256	2.8866	4.40166	4.26589	2.79356	4.55434	3.75164	3.14869	3.27018	2.90111	3.52477	2.88747
7902367	ACADM	34	0.0131698	0.296	206.03	1058.84	0.19	1.93135	10.0664	7.63091	7.07261	9.67906	5.87519	5.73471	10.5757	9.71662	10.724	10.2891	10.4761
7902382	RABGGTB	5876	0.0150827	0.296	41.26	166.65	0.25	1.34837	7.24623	5.73278	5.49667	7.06651	4.72119	3.9824	7.80535	7.05025	7.83378	7.56595	7.64985
7902396	SNORD45C	692085	0.355761	0.52	19.26	23.7	0.81	0.367726	4.37896	4.33332	4.1188	4.94626	4.80476	4.23199	4.20573	3.88025	5.09591	4.50166	4.45767
7902398	RABGGTB	5876	0.215607	0.393	101.35	241.68	0.42	1.45533	8.31193	7.84145	7.60851	8.07899	4.73027	4.46532	8.24835	7.41705	8.6328	8.40537	8.22947
7902400	SNORD45C	692085	0.519867	0.659	180.53	268.07	0.67	1.3557	8.17057	8.36888	9.39159	8.20653	5.7786	5.29363	8.33699	6.87058	9.41375	8.41853	8.71443
7902402	MSH4	4438	0.0787067	0.297	7.73	6.39	1.21	0.594149	2.55879	2.78027	2.85959	2.63592	3.76369	4.18805	2.56334	2.58437	2.45196	2.3272	2.41492
7902425	ST6GALNAC3	256435	0.0023664	0.222	25.67	53.94	0.48	0.560639	4.82141	4.79912	4.77438	5.05649	5.13486	4.49841	6.04835	5.80483	5.17264	6.22482	5.36472
7902435	---	---	0.385505	0.546	204.74	176.44	1.16	0.299238	7.74119	7.48666	6.82437	7.62371	7.3163	7.63922	7.86923	7.377	7.83157	7.77037	7.52068
7902439	---	---	0.176504	0.36	10.56	8.98	1.18	0.604544	2.87876	3.28824	3.39807	2.94556	4.33999	4.52066	2.75672	3.09986	3.06635	2.95849	2.78
7902441	ST6GALNAC5	81849	0.290346	0.461	36.87	26.15	1.41	0.741933	4.3169	4.82003	5.21835	3.88171	6.14544	6.28048	4.74023	4.6983	4.42763	4.56534	4.48643
7902448	RPL17	6139	0.212021	0.39	1196.7	1854.34	0.65	1.14115	11.0596	10.3662	10.0129	11.3726	9.27219	7.59385	11.0557	10.9678	11.0708	11.1521	11.1887
7902452	AK5	26289	0.827321	0.891	10.79	11.66	0.93	0.793329	4.75424	2.84775	3.05395	3.13522	4.40395	3.39862	2.85512	3.15267	2.92645	2.87802	4.87398
7902472	RN5S20	100873275	0.196218	0.377	42.02	31.51	1.33	0.568251	4.47969	5.46032	5.66511	4.52102	5.61582	6.2803	5.08497	4.98408	4.77392	5.00133	4.56963
7902474	---	---	0.0668313	0.296	54.2	32.42	1.67	0.677015	4.85148	5.87275	6.23764	4.54848	6.50556	5.76206	4.71617	5.11483	4.61055	5.19233	5.01227
7902476	FAM73A	374986	0.055813	0.296	92.55	192.52	0.48	1.04378	7.99519	6.58332	6.13091	8.18267	5.54439	5.51918	8.09087	7.45681	7.9606	7.59052	7.98673
7902493	FAM73A	374986	0.180089	0.364	100.5	68.51	1.47	0.507965	5.68341	6.812	6.75489	5.48455	6.50815	7.17494	6.15815	6.20715	5.88995	6.26274	6.03803
7902495	NEXN	91624	0.0554875	0.296	50.53	36.73	1.38	0.40779	6.11757	5.40545	5.38934	5.54022	5.62652	6.10371	4.87642	5.51116	5.0503	5.02669	5.17663
7902512	DNAJB4	11080	0.0473683	0.296	43.86	115.43	0.38	1.0485	6.95845	5.42804	5.88082	7.29051	4.63402	4.45118	6.94895	6.87074	7.11841	6.66513	7.25009
7902518	GIPC2	54810	0.0039041	0.25	125.91	452.38	0.28	1.42432	8.72278	6.86587	6.82801	8.08156	5.71797	5.90079	9.5327	8.4371	9.39072	9.08613	9.35291
7902527	PTGFR	5737	0.841334	0.901	32.32	31.81	1.02	0.218783	4.74442	5.24937	5.36823	5.14721	5.15918	5.04245	4.92735	4.82631	4.65888	5.1189	4.93851
7902541	IFI44L	10964	0.370763	0.534	93.53	177.51	0.53	1.68761	8.96976	6.67294	6.32789	6.72084	6.24794	4.81708	5.03938	10.243	6.25154	8.77019	7.80386
7902553	IFI44	10561	0.4857	0.631	35.93	52.67	0.68	1.14301	6.42908	5.55224	6.09068	5.43663	4.99996	3.74403	3.86791	7.63864	4.9971	6.50659	5.39481
7902563	---	---	0.128393	0.32	16.08	14.51	1.11	0.401412	3.74689	3.93562	4.08066	3.82184	4.6084	4.75371	3.69407	3.65856	3.57592	3.68707	3.62828
7902565	LPHN2	23266	0.149916	0.337	84.35	200.03	0.42	1.30343	7.87438	6.89761	7.03619	8.27601	5.21686	4.21734	7.94976	8.05425	7.52972	7.98209	7.85266
7902592	ARID3B	10620	0.727509	0.821	52.46	50.11	1.05	0.22394	5.59426	5.68352	5.86509	5.47001	6.21367	5.39647	5.53986	5.57857	5.66044	5.76131	5.55314
7902594	PRKACB	5567	0.163197	0.349	79.99	124.88	0.64	0.788903	7.54924	6.29544	6.42603	7.56499	5.41076	5.41279	7.1022	6.99267	7.447	6.63029	7.33733
7902611	LOC100128775	100128775	0.999106	0.999	28.01	28.01	1	0.354959	4.85132	4.98186	4.59356	4.85292	5.74075	4.47818	4.98297	4.46756	4.68385	4.67089	4.66347
7902615	---	---	0.643274	0.758	5.59	5.41	1.03	0.465348	2.26975	2.37731	2.3311	2.23352	3.42584	3.38736	2.25415	2.40613	2.19389	2.08054	2.36949
7902617	SAMD13	148418	0.766385	0.85	9.63	10.07	0.96	0.212026	3.21504	3.36488	3.52958	3.62828	3.41783	3.52881	3.06761	3.09328	3.15403	3.125	3.04651
7902623	DNASE2B	58511	0.945298	0.967	9.33	9.39	0.99	0.3283	3.14255	3.48092	3.30185	3.08238	3.99561	3.44498	3.20885	3.07467	2.84201	2.88614	2.99541
7902634	RPF1	80135	0.0640783	0.296	30.78	81.89	0.38	1.04525	6.6885	5.48353	4.85021	6.76447	3.96559	4.09787	6.33218	6.36037	6.60561	6.27139	6.48844
7902645	SPATA1	100505741	0.907358	0.944	10.74	10.82	0.99	0.365681	3.29602	3.58948	3.30149	3.22636	4.10557	4.13785	3.24709	3.101	3.27065	3.233	3.16011
7902660	WDR63	126820	0.75428	0.841	27.96	27.08	1.03	0.235528	4.88911	4.65342	5.11044	4.77467	4.89518	5.24006	4.78902	4.78902	4.46398	4.66636	4.49227
7902685	---	---	0.497018	0.641	7.56	7.97	0.95	0.453608	2.84761	2.72378	3.0149	2.44498	3.77511	3.86661	2.7143	2.63977	2.88799	2.72703	2.84761
7902687	CYR61	3491	0.171225	0.355	95.93	68.08	1.41	0.585127	6.60565	5.75794	6.84623	7.47856	6.54988	6.04365	5.56968	6.90183	5.98679	5.7986	6.28036
7902700	---	---	0.236179	0.413	15.77	13.32	1.18	0.567373	3.65477	4.12895	4.56993	3.32198	4.53243	4.66778	3.38227	2.96968	4.04921	3.67021	3.52263
7902702	CLCA2	9635	0.350208	0.515	7.67	8.5	0.9	0.236952	2.84355	2.81534	3.0659	3.13247	3.56342	3.15291	2.8389	3.02631	2.83843	2.81095	2.76861
7902721	CLCA1	1179	0.787803	0.864	7.64	7.8	0.98	0.481815	2.51456	2.87455	2.82389	2.737	3.74191	4.01952	2.95292	2.67676	2.69704	2.63166	2.71703
7902738	CLCA4	22802	0.346165	0.511	10.77	9.85	1.09	0.451654	3.1426	3.43746	4.03374	3.11212	3.77933	4.25378	3.11184	3.14099	2.99563	3.22912	2.87098
7902754	CLCA3P	9629	0.0461002	0.296	6.71	7.87	0.85	0.216195	2.6659	2.99955	2.64404	2.67019	3.23682	3.16156	2.77741	2.5732	2.78098	2.85107	2.76205
7902771	SH3GLB1	51100	0.0876239	0.299	105.18	179.45	0.59	0.877368	7.85301	6.52724	6.74918	8.08866	5.88986	5.53224	7.64076	7.68094	7.78795	7.51283	7.87756
7902787	---	---	0.0810592	0.297	28.5	43.89	0.65	0.423115	5.25497	4.86349	4.34482	5.7519	5.2658	4.60901	5.46352	5.22177	5.48799	5.33111	5.53888
7902789	HS2ST1	9653	0.0139577	0.296	67.51	125.68	0.54	0.698017	6.92069	6.01674	6.00751	7.19532	5.48727	5.56808	7.21467	6.92041	7.18412	6.91338	7.30895
7902799	LOC339524	339524	0.494534	0.639	25.58	22.57	1.13	0.505283	4.26801	4.9133	4.75175	3.88465	4.90494	5.73108	4.46049	4.45755	4.50311	4.11698	4.18599
7902808	LOC339524	339524	0.488551	0.634	15.48	17.66	0.88	0.405196	3.80306	3.8339	3.58942	4.03765	5.13393	4.08379	3.81098	4.03765	3.98413	3.77435	4.17511
7902810	LMO4	8543	0.316671	0.485	24.77	32.74	0.76	0.36703	4.97569	5.02591	4.96081	5.46215	3.90345	4.83636	4.94179	4.94179	4.94179	4.94179	4.94179
7902822	PKN2	5586	0.165161	0.35	111.75	203.75	0.55	1.05329	7.92259	6.99572	7.11144	8.48328	5.23534	5.55913	7.89036	7.72499	8.02033	8.01647	7.89265
7902848	---	---	0.0152692	0.296	107.05	52.52	2.04	0.595893	5.487	6.80368	6.99048	6.07176	6.74792	6.88613	5.59924	5.66645	5.79898	5.7905	5.61535
7902850	GBP6	163351	0.142263	0.331	11.82	10.35	1.14	0.490252	3.29716	3.483	3.53848	3.29991	4.65953	4.08125	3.15072	3.06656	3.13614	3.22499	3.12946
7902861	LRRC8B	23507	0.122191	0.316	33.25	46.75	0.71	0.382019	5.45354	4.81061	4.92734	6.0375	4.8933	5.29108	5.54615	5.84986	5.43242	5.34925	5.34925
7902874	LRRC8C	84230	0.132671	0.323	62.4	55.47	1.12	0.185313	5.76781	6.07029	5.85908	6.09271	5.89323	6.04457	5.44879	6.00579	5.85133	5.74184	5.86948
7902883	LRRC8D	55144	0.0226094	0.296	147.03	277.11	0.53	0.922962	8.2644	7.16937	6.7907	8.04975	6.75492	5.82209	8.57973	8.22951	8.51531	8.2915	8.39504
7902891	ZNF326	284695	0.369363	0.532	65.51	82.62	0.79	0.535411	6.75041	6.20008	6.42308	6.94613	5.43777	5.12247	6.42308	6.34775	6.53359	6.36659	6.45098
7902909	---	---	0.0678483	0.296	118.14	60.59	1.95	0.670683	5.72914	6.79687	7.29947	5.39156	7.26831	6.93805	5.95901	5.95335	5.92598	5.73005	6.05254
7902911	---	---	0.114965	0.312	31.06	22.8	1.36	0.558557	4.14115	4.96577	4.84251	4.3741	5.73334	5.64671	4.43828	4.43381	4.14324	4.48935	4.30532
7902913	CDC7	8317	0.330331	0.496	16.04	13.69	1.17	0.405556	4.06064	3.85448	4.17978	4.48049	4.42283	4.24466	3.35585	3.94577	3.56463	3.59584	3.34471
7902930	HSP90B3P	343477	0.482148	0.628	16.54	18.75	0.88	0.214019	4.37903	3.94033	4.04054	4.45236	4.06292	4.59366	4.04054	4.05696	4.01963	4.08281	4.04054
7902934	BRDT	676	0.456707	0.607	11.08	10.08	1.1	0.457231	3.21719	3.37472	3.62507	3.29412	3.68571	4.60873	3.11826	3.06656	3.08259	3.11586	3.11575
7902957	EPHX4	253152	0.164945	0.35	20.6	18.35	1.12	0.439668	3.96753	4.78364	4.42384	3.7851	5.02021	4.86281	4.07066	4.24672	3.94785	3.89923	3.91875
7902965	BTBD8	284697	0.170608	0.355	15.95	19.79	0.81	0.280966	4.05347	3.53298	4.40984	4.28697	4.63932	4.16498	4.14801	4.16498	3.92058	4.29813	4.15314
7902977	KIAA1107	23285	0.457089	0.607	18.77	21.87	0.86	0.266289	4.21402	4.20371	4.84236	4.90706	4.21086	4.36199	4.4809	4.3174	4.28674	4.05615	4.33112
7902984	C1orf146	388649	0.381604	0.543	6.78	6.04	1.12	0.608011	2.496	2.80232	2.50176	2.20606	3.6555	4.1005	2.45885	2.46285	2.39652	2.41121	2.25575
7902992	RPAP2	79871	0.0236938	0.296	47.92	77.96	0.61	0.501712	6.08532	5.72359	5.66455	6.27362	5.34181	5.21224	6.43177	5.83663	6.78822	6.05712	6.59552
7903008	---	---	0.0941435	0.301	36.72	15.58	2.36	1.18899	3.62237	4.96538	4.96835	3.47066	6.39278	6.83382	3.66066	3.67368	3.83793	3.62241	3.98425
7903010	---	---	0.0455592	0.296	36.97	57.42	0.64	0.383863	5.88275	5.48907	5.25577	5.83064	5.05441	4.85112	5.64062	5.82584	5.82382	5.89649	6.00078
7903022	RPL5	6125	0.263197	0.438	196.8	134.38	1.46	0.577917	7.19884	7.91122	7.56969	6.09344	7.75462	7.25777	7.19884	6.38409	7.85476	7.17438	7.54134
7903024	---	---	0.0524599	0.296	60.91	24.98	2.44	1.04301	4.496	5.84497	5.96824	4.12638	6.69074	7.06062	4.21474	4.59338	4.81886	4.43344	4.50218
7903026	---	---	0.617896	0.739	5.59	5.24	1.07	0.561583	2.2007	2.36808	2.38257	2.14834	4.05999	2.76347	2.28482	2.28807	2.2641	2.087	2.1679
7903028	---	---	0.929212	0.957	12.85	12.76	1.01	0.467816	3.38704	3.81388	4.07351	3.04773	4.66436	4.18877	3.45381	3.29775	3.43575	3.53184	3.52572
7903030	---	---	0.970208	0.982	8.16	8.13	1	0.42413	2.84011	3.39759	3.10406	2.64531	3.19889	4.07726	2.93335	2.74297	2.85082	2.60559	2.81492
7903032	MTF2	22823	0.452504	0.603	72.05	90.17	0.8	0.577305	6.9338	6.33811	6.70918	6.93467	4.97793	5.69764	6.5636	6.6037	6.61226	6.49083	6.55951
7903049	CCDC18	343099	0.892805	0.935	12.23	12.44	0.98	0.295072	3.7028	3.64211	4.01836	3.59631	4.21031	3.72315	3.27332	3.64505	3.46231	3.19397	3.48108
7903079	DR1	1810	0.0320706	0.296	77.27	167.95	0.46	0.958126	7.7362	6.19605	6.37075	7.46494	5.46415	5.24948	7.65206	7.46649	7.83846	7.24318	7.76137
7903090	---	---	0.60808	0.731	6.34	5.77	1.1	0.730029	2.1602	2.28476	2.47641	2.16278	4.26869	3.88216	2.4638	2.41516	2.3641	2.12341	2.32453
7903092	FNBP1L	54874	0.245162	0.421	175.29	331.78	0.53	1.32704	8.93069	7.6132	7.95345	9.20541	6.13419	4.97986	8.80632	8.6149	8.89557	8.46804	8.70436
7903109	---	---	0.339112	0.504	5.72	4.78	1.2	0.681385	2.14861	2.17531	2.28801	2.17022	3.03168	4.30685	2.16991	2.10233	2.1496	1.96848	2.18496
7903111	---	---	0.681395	0.786	6.17	5.99	1.03	0.464128	2.40085	2.3082	2.52264	2.50899	3.6463	3.39684	2.49129	2.52264	2.39589	2.30444	2.22589
7903113	---	---	0.743059	0.832	6.17	6.05	1.02	0.32438	2.59472	2.42217	2.66428	2.51845	3.00631	3.35825	2.28433	2.46374	2.57483	2.30025	2.35224
7903115	---	---	0.077633	0.297	10.9	9.77	1.12	0.451032	3.23505	3.44019	3.95549	3.04845	4.03513	4.15005	3.03521	3.12858	2.9253	3.15662	3.05186
7903117	GAPDHP29	441893	0.177028	0.36	18.67	14.12	1.32	0.654119	3.87237	3.86705	4.09949	3.34373	5.18118	5.26775	3.54592	3.64658	3.51618	3.79372	3.54926
7903119	ABCD3	5825	0.0634383	0.296	182.1	620.14	0.29	1.69847	9.41223	7.86125	7.85046	9.49544	5.36669	5.36718	9.80626	9.22328	9.88443	9.24145	9.86691
7903144	SLC44A3	126969	0.0925651	0.301	106.72	217.86	0.49	1.03755	8.13986	7.14285	7.23514	7.42442	5.29944	5.4816	8.23258	7.74512	7.96484	8.16324	7.98993
7903162	TMEM56	148534	0.0380878	0.296	35.08	68.33	0.51	0.689719	6.05413	4.71537	4.83397	6.50374	4.96651	5.06716	5.99234	5.63209	6.33308	6.19475	6.46971
7903171	RWDD3	25950	0.0938839	0.301	64.67	49.22	1.31	0.330801	5.49272	6.10202	5.9718	5.4632	6.4218	6.07572	5.69749	5.33228	5.59736	5.70564	5.61764
7903181	---	---	0.121379	0.316	7.02	5.76	1.22	0.579707	2.38637	2.81758	3.00273	2.40724	3.23542	4.15077	2.39809	2.2677	2.39504	2.40724	2.22787
7903183	---	---	0.188391	0.371	201.36	326.77	0.62	1.03357	8.60377	8.04559	7.65889	8.92151	6.46595	5.81136	8.65367	8.59961	8.65646	8.80958	8.63326
7903186	---	---	0.724741	0.819	8.82	8.62	1.02	0.470695	2.72826	3.1254	3.07603	2.96578	4.12301	3.92988	3.06693	2.74458	2.75122	2.98861	2.84177
7903188	PTBP2	58155	0.247935	0.424	46.21	82.91	0.56	0.933963	6.63358	5.75637	6.74206	6.72229	4.92292	3.75982	6.66141	6.30971	6.47481	6.2272	6.4961
7903203	SNX7	51375	0.0348759	0.296	25.33	47.15	0.54	0.55768	5.42453	4.20959	4.42535	5.69445	4.7219	4.82073	5.74638	5.38362	5.86577	5.15971	5.50035
7903214	LPPR4	9890	0.0048461	0.25	20.39	33.2	0.61	0.545799	3.91688	4.33444	4.79782	3.58707	4.97466	5.05198	4.90728	4.59966	4.83696	4.99247	5.49441
7903227	PALMD	54873	0.239116	0.416	59.09	46.23	1.28	0.500788	5.85256	6.18605	5.95365	6.97663	5.72103	5.14826	5.33808	5.59426	5.65519	5.3879	5.49608
7903239	AGL	178	0.0489623	0.296	45.02	127.74	0.35	1.15732	7.29195	5.66696	5.55864	7.47905	4.70915	4.2985	7.17678	6.79951	7.32989	7.04393	7.33751
7903281	SLC35A3	23443	0.0346965	0.296	46.11	178.7	0.26	1.4697	7.84003	5.64628	5.66437	7.69937	4.43094	4.15231	8.05004	7.2255	7.95282	7.38745	7.85873
7903292	---	---	0.499019	0.643	6.39	6.04	1.06	0.485973	2.43832	2.49683	2.71331	2.3946	3.88633	3.20695	2.3472	2.55615	2.38074	2.49451	2.216
7903294	HIAT1	64645	0.0861977	0.299	80.45	207.74	0.39	1.34607	8.10202	6.44162	5.51668	8.90574	4.90438	5.48462	7.88217	8.06512	8.02773	7.74786	7.9603
7903308	TRMT13	54482	0.14398	0.333	41.67	60.58	0.69	0.453299	6.01147	5.52262	5.83673	6.21948	4.99719	4.84351	5.8525	5.62738	5.99768	5.967	6.18324
7903321	RTCA	8634	0.0104886	0.296	84.08	251.81	0.33	1.20754	8.17649	6.37567	6.29971	7.4443	5.10464	5.7861	8.39095	7.81986	8.46501	8.25457	8.3486
7903334	CDC14A	8556	0.0131758	0.296	58.19	94.13	0.62	0.488446	6.00454	5.87494	6.19039	6.37275	5.83722	5.24358	6.7073	6.46446	6.41603	7.04268	6.51923
7903355	GPR88	54112	0.158415	0.345	137.14	90.84	1.51	0.44311	6.29697	7.27941	6.98838	5.82074	7.10048	7.29325	6.60632	6.6867	6.50135	6.55053	6.53845
7903358	VCAM1	7412	0.521909	0.661	208.39	279.59	0.75	1.11649	8.3658	7.5966	8.78937	8.91414	6.19627	6.01534	7.69707	9.61351	7.78466	8.88193	8.01322
7903369	SLC30A7	148867	0.0509419	0.296	66.17	134.25	0.49	0.892974	7.15103	6.04343	5.73678	7.80694	5.07377	5.60414	7.29437	7.18244	7.23356	7.10316	7.25831
7903389	DPH5	51611	0.323401	0.49	31.01	35.54	0.87	0.254791	4.91103	5.65506	5.29068	4.75209	5.10415	4.75504	5.05558	4.96571	5.05021	5.09353	5.21129
7903391	---	---	0.496787	0.641	12.72	13.4	0.95	0.385939	3.36432	3.93712	4.01476	3.23345	4.08838	4.49364	3.42153	3.6055	3.58653	3.65988	3.35007
7903393	S1PR1	1901	0.770915	0.853	40.7	39.04	1.04	0.287427	5.4022	5.56722	5.07966	6.07315	5.52727	5.13727	5.13434	5.28019	5.14255	5.30385	5.26442
7903399	---	---	0.0535856	0.296	46.81	23.62	1.98	0.857234	4.49578	5.4009	5.67002	4.16859	6.06908	6.7075	4.53768	4.45581	4.37354	4.22102	4.51063
7903401	DNAJA1P5	94236	0.0235987	0.296	10.65	9.07	1.17	0.529171	2.87975	3.40647	3.50582	3.19856	4.38222	4.17247	2.97466	2.9722	2.93843	3.01626	2.8498
7903404	RNPC3	55599	0.902341	0.941	138.4	145.25	0.95	0.792791	7.09401	7.33469	7.88614	8.06199	6.69837	5.17769	7.54934	7.34007	7.18166	7.83897	6.80603
7903407	AMY2B	280	0.0906462	0.3	114.7	68.1	1.68	0.621235	5.90998	7.18748	7.47908	6.62053	6.29665	6.4431	6.47457	5.13415	6.14903	6.61897	6.16505
7903414	AMY1A	276	0.692222	0.795	109.03	95.61	1.14	0.66685	6.53063	7.2038	7.54158	6.94142	6.1074	5.71125	7.23272	5.48257	6.62307	7.25044	6.75809
7903425	AMY1A	276	0.615641	0.737	71.12	62.29	1.14	0.531466	5.82711	6.4173	6.86818	6.20493	5.94091	5.38516	6.41383	4.96626	5.93809	6.46679	6.0357
7903440	ACTG1P4	76	0.615641	0.737	71.12	62.29	1.14	0.531466	5.82711	6.4173	6.86818	6.20493	5.94091	5.38516	6.41383	4.96626	5.93809	6.46679	6.0357
7903455	---	---	0.319604	0.488	11.27	9.43	1.19	0.655949	2.78168	3.33745	3.82204	3.00556	4.94928	3.97336	3.12806	2.85747	3.10555	2.82293	3.09995
7903457	PRMT6	55170	0.661637	0.772	29.65	26.55	1.12	0.522879	4.70122	4.62764	3.9702	4.66268	5.66689	5.76412	4.59466	4.50939	4.73786	4.36957	4.842
7903461	NTNG1	22854	0.0922265	0.3	40.36	53.84	0.75	0.483234	4.80033	5.64558	5.68768	4.79275	5.65531	5.44585	5.81755	5.72467	5.2878	6.50474	5.26029
7903474	---	---	0.0522783	0.296	102.49	246.63	0.42	1.19322	8.06333	6.90288	6.62966	8.43944	5.50814	5.20606	8.19525	7.9612	8.45178	8.07063	8.39866
7903478	NBPF4	148545	0.0497126	0.296	54.57	32.89	1.66	0.597941	4.95007	5.55517	5.87355	4.82792	6.35758	6.34829	5.01848	4.95226	5.03993	4.89386	4.85462
7903490	NBPF4	148545	0.102428	0.305	61.22	36.64	1.67	0.66012	4.9722	5.62841	6.00821	4.79772	6.41712	6.81517	5.19246	5.00872	5.13804	5.23999	5.04067
7903507	FAM102B	284611	0.0830846	0.297	19.34	32.21	0.6	0.495448	4.65451	4.01178	4.1246	5.47473	4.51898	4.29936	4.90432	5.41539	5.10373	4.35702	4.8423
7903519	PRPF38B	55119	0.518913	0.659	103.37	91.97	1.12	0.369267	6.82872	7.02383	7.01481	6.97536	6.0149	5.92828	6.5383	6.6109	6.73596	6.56777	6.53383
7903530	FNDC7	163479	0.284432	0.457	12.62	11.01	1.15	0.600791	3.16206	3.45394	3.83064	3.00457	4.74584	4.59574	3.16954	3.16081	3.25061	3.18451	3.37175
7903541	STXBP3	6814	0.0623202	0.296	64.24	170.51	0.38	1.21331	7.66622	6.15963	6.18246	8.05182	4.92805	4.63809	7.80887	7.40735	7.7572	7.40517	7.71795
7903561	SRG7	642864	0.610941	0.733	8.88	9.29	0.96	0.409188	2.80551	3.70594	3.49084	2.70974	3.87783	3.61464	3.08383	2.88939	2.91081	3.18588	2.8639
7903565	GPSM2	29899	0.254741	0.43	32.16	41.08	0.78	0.497236	4.66595	4.60913	5.21009	5.13948	5.51037	5.2748	5.99591	5.07902	4.95892	4.53752	5.97002
7903582	RPL17	6139	0.192228	0.374	1291.35	2059.86	0.63	1.18059	11.2346	10.4398	10.1212	11.5034	9.27453	7.6856	11.1852	11.2219	11.2375	11.301	11.366
7903586	TMEM167B	56900	0.062059	0.296	91.97	162.01	0.57	0.858312	7.85974	6.53657	5.83245	7.85081	5.82491	5.79613	7.62224	7.48152	7.66753	7.27788	7.6045
7903592	KIAA1324	57535	0.16937	0.354	25.04	28.74	0.87	0.242663	4.73821	5.17922	4.65402	4.24564	5.10867	4.75197	4.79593	4.75197	4.72775	4.64713	4.75197
7903619	SARS	6301	0.12424	0.318	130.41	213.77	0.61	0.935583	8.12888	7.07893	6.59028	8.57846	6.13208	5.73502	8.10716	8.04893	7.85287	7.97439	7.9403
7903632	CELSR2	1952	0.0392715	0.296	122.9	91.69	1.34	0.362945	6.73492	6.9348	7.06551	7.54713	6.35408	6.3849	6.68528	6.83258	6.34563	6.5042	6.57575
7903667	SYPL2	284612	0.649709	0.763	80.97	78.8	1.03	0.0831671	6.16505	6.29692	6.30132	6.29091	6.1672	6.38084	6.41646	6.29091	6.29896	6.41325	6.28508
7903676	ATXN7L2	127002	0.183376	0.366	50.12	41.12	1.22	0.340098	5.14115	5.52909	5.62745	5.19248	6.03511	6.08363	5.41211	5.44847	5.14142	5.41326	5.10602
7903688	CYB561D1	284613	0.200947	0.381	63.76	57.2	1.11	0.201633	5.82999	6.10655	6.26734	6.14382	5.71043	5.89068	5.89068	5.90368	5.53766	5.90998	5.89068
7903694	GPR61	83873	0.170105	0.355	42.18	30.58	1.38	0.576162	4.49399	5.53722	5.35402	4.5123	5.76807	6.33064	4.75352	4.80251	4.75518	4.96299	4.8888
7903703	GNAI3	2773	0.0911183	0.3	58.92	134.39	0.44	1.0785	7.5347	6.11187	5.6704	7.74343	4.38979	5.41829	7.26572	7.00486	7.48303	7.03124	7.31125
7903717	MIR197	406974	0.0543198	0.296	199.15	81.87	2.43	0.763559	6.08897	7.43729	7.57891	6.21394	8.20495	7.91392	6.44171	6.39449	6.34892	6.45803	6.37609
7903719	AMPD2	271	0.400951	0.559	69.31	62.67	1.11	0.237591	6.07689	5.85436	5.95962	6.43069	5.91453	6.39581	6.13698	5.95385	6.28983	5.72173	5.82113
7903742	GSTM4	2948	0.0784845	0.297	117.01	248.24	0.47	1.1202	8.01248	7.16655	6.94556	8.47668	5.3601	5.637	8.36437	7.90271	8.45746	8.27735	8.16281
7903753	GSTM2	2946	0.600324	0.725	106.36	98.61	1.08	0.36124	6.52889	6.75639	6.93209	7.3101	6.21614	6.18124	6.82386	6.20489	6.77822	6.97323	6.77865
7903765	GSTM1	2944	0.0218659	0.296	41.04	78.14	0.53	0.695252	5.0733	5.71382	5.85736	5.82529	5.02755	5.28007	7.12665	6.49019	5.57928	6.84637	5.52697
7903777	GSTM5	2949	0.0637413	0.296	15.21	19.54	0.78	0.13616	4.02036	4.05051	3.97656	4.1385	4.26796	4.32853	4.2875	4.16343	4.0516	4.16297	3.90101
7903786	CSF1	1435	0.4288	0.583	59.98	54.69	1.1	0.209879	5.84225	6.02169	5.72644	5.93606	5.63427	6.28555	5.53038	5.98833	5.73716	5.81039	5.71669
7903803	AHCYL1	10768	0.0957142	0.301	239.67	481.65	0.5	1.27501	9.4848	8.1932	7.2485	9.44771	6.21672	6.36439	9.25498	9.38718	9.28726	9.08526	9.29955
7903827	FAM40A	85369	0.400514	0.559	104.44	97.79	1.07	0.187885	6.66225	6.42278	6.38799	7.05345	6.48506	6.68605	6.70745	6.64943	6.84521	6.64943	6.64285
7903851	UBL4B	164153	0.823528	0.889	15.09	15.44	0.98	0.316662	3.79013	4.00412	4.60199	3.70756	4.15197	4.41018	3.84621	3.68087	3.65634	3.82708	3.71855
7903854	SLC6A17	388662	0.567843	0.699	28.93	25.68	1.13	0.526514	4.2903	4.66533	4.86101	4.25457	5.23636	5.94461	4.49338	5.05738	4.12934	4.6045	4.48487
7903867	KCNC4	3749	0.0400715	0.296	103	65.85	1.56	0.379834	5.81426	6.73951	6.57738	6.26499	6.6215	6.93376	6.17191	6.13708	5.75781	6.11203	6.05634
7903876	---	---	0.755666	0.842	5.65	5.78	0.98	0.33742	2.26964	2.44776	2.51142	2.48011	3.41677	2.69155	2.54202	2.34598	2.25947	2.41379	2.16175
7903878	RBM15	64783	0.0375142	0.296	116.85	79.6	1.47	0.272528	6.30401	6.99819	6.94728	6.32671	6.65325	6.78007	6.32488	6.37213	6.29425	6.49753	6.29385
7903884	PROK1	84432	0.0633291	0.296	47.44	25.46	1.86	0.835818	4.17215	5.83975	5.61256	4.33342	6.16965	6.47074	4.51928	4.53184	4.20512	4.78568	4.64759
7903889	OR11I1P	81479	0.910775	0.946	15.21	15.52	0.98	0.469378	3.73253	4.01963	4.47134	3.41799	5.09191	3.72109	3.79827	3.73023	3.58224	3.90704	3.76112
7903893	CD53	963	0.440005	0.592	46.68	39.17	1.19	0.541469	6.0517	5.60442	5.4201	6.21426	5.51612	5.21999	4.64724	6.29871	5.2763	4.83356	5.08515
7903906	RN5S54	100873292	0.455474	0.606	9.13	8.4	1.09	0.54953	2.87162	3.43954	3.27661	2.58943	4.43718	3.70301	2.86998	3.03746	2.8445	2.82812	2.62168
7903908	CEPT1	10390	0.0542444	0.296	58.63	102.95	0.57	0.695405	6.76859	5.99751	5.7728	7.22762	5.43787	5.07555	6.80241	6.64733	6.89196	6.71505	6.86786
7903920	CHI3L2	1117	0.625512	0.744	14.27	13.54	1.05	0.488989	3.594	3.95074	3.85874	3.30789	4.76776	4.44316	3.48891	4.11104	3.39895	3.38178	3.34964
7903935	RP11-165H20.1	149620	0.649729	0.763	10.04	10.49	0.96	0.448952	2.82918	3.61407	3.45103	3.05148	4.48342	3.64501	3.20794	3.23743	3.03574	3.20693	3.12277
7903945	CHIA	27159	0.255186	0.43	22.94	18.1	1.27	0.579497	3.92293	4.33565	4.27898	3.98439	5.15062	5.672	4.06433	4.11775	3.94256	3.83722	4.02054
7903959	C1orf88	128344	0.519099	0.659	36.28	42.06	0.86	0.43299	5.82619	4.423	4.97684	5.71693	5.28525	5.55754	5.48113	5.20734	5.63122	4.8053	5.6039
7903970	---	---	0.548676	0.683	17.48	16.31	1.07	0.480738	3.75769	4.60207	4.32847	3.40392	5.05829	4.44754	3.90043	3.84346	3.77106	3.76412	3.87569
7903972	ATP5F1	515	0.0186987	0.296	30.93	82.65	0.37	0.879849	6.32585	5.36388	4.38711	6.27088	4.42751	4.70499	6.34518	6.43353	6.49756	6.33546	6.51098
7903980	C1orf162	128346	0.897292	0.938	38.06	37.28	1.02	0.33945	5.49363	5.19437	5.0011	5.70503	5.51282	5.23726	4.88554	5.83067	5.08	5.19724	4.74845
7903988	RAP1A	5906	0.0663065	0.296	35.41	92.08	0.38	1.09841	6.95116	5.25252	4.73991	7.23566	4.80844	4.03416	6.56735	6.47609	6.96038	6.21087	6.82921
7904000	DDX20	11218	0.539406	0.676	37.55	42.39	0.89	0.371792	5.74751	4.72726	5.1117	6.20132	5.26189	5.26286	5.46016	5.21524	5.44382	5.27955	5.36986
7904014	---	---	0.004772	0.25	5.63	5.23	1.08	0.350273	2.29404	2.54142	2.43253	2.37113	3.19889	3.05262	2.22625	2.22626	2.19408	2.23046	2.22625
7904016	---	---	0.170891	0.355	5.51	4.92	1.12	0.483134	2.07836	2.51711	2.35571	2.30399	3.65001	2.95523	2.1341	2.20579	2.24654	2.08533	2.07164
7904018	CTTNBP2NL	55917	0.191947	0.374	89.72	146.25	0.61	0.906249	7.54562	6.51152	6.66284	8.18212	5.34185	5.37087	7.31198	7.69621	7.26532	7.35232	7.14166
7904025	WNT2B	7482	0.162564	0.348	41.02	31.23	1.31	0.481961	5.04577	5.24589	6.24686	4.66732	5.18585	5.784	4.95988	4.87976	4.68942	5.01466	4.79571
7904036	CAPZA1	829	0.0687898	0.296	94.19	125.49	0.75	0.505163	7.14695	6.3348	6.59306	7.29981	6.01209	5.9943	6.90296	7.42517	7.11538	6.90075	7.1774
7904048	---	---	0.949415	0.969	9.94	10.04	0.99	0.298558	3.13089	3.38755	3.91655	3.5964	3.39434	3.61005	3.0141	3.07191	3.04078	3.34509	3.01113
7904050	MOV10	4343	0.618275	0.739	162.34	168	0.97	0.35814	7.77299	7.02361	7.20397	7.51904	6.66263	6.94308	7.6329	7.68964	7.46511	7.62556	7.51904
7904073	FAM19A3	284467	0.0556575	0.296	64.33	42.11	1.53	0.520674	5.25607	6.18979	6.24099	4.99113	6.04281	6.50538	5.37349	5.49327	5.075	5.50999	5.26566
7904082	---	---	0.991271	0.995	40.34	40.29	1	0.191837	5.27862	5.2935	5.26707	5.41559	5.26694	5.84915	5.20671	5.48916	5.15672	5.24454	5.27862
7904084	AKR7A2P1	246182	0.0050747	0.251	42.32	74.84	0.57	0.505843	5.8743	4.94903	5.41986	5.39582	5.33424	5.87087	6.66488	6.01117	6.14934	6.22515	6.26433
7904086	LRIG2	9860	0.0944975	0.301	50.38	73.87	0.68	0.455075	6.31592	5.91087	5.92445	6.28605	5.37256	4.95348	6.35492	6.12503	6.1961	6.09692	6.44423
7904106	MAGI3	260425	0.0773853	0.297	57.96	99.35	0.58	0.658716	6.65186	6.45421	5.61989	6.90006	4.98614	5.44991	6.81211	6.73542	6.57658	6.65974	6.82412
7904131	DCLRE1B	64858	0.486091	0.632	19.84	21.59	0.92	0.163143	4.50076	4.24086	4.43534	4.5323	4.56967	4.68523	4.24041	4.18633	4.24808	4.37178	4.31465
7904137	HIPK1	204851	0.172245	0.356	109.69	205.57	0.53	1.08181	8.0255	7.25521	7.07987	8.25911	5.4505	5.10063	7.91665	8.09447	7.82836	7.82717	7.93248
7904158	OLFML3	56944	0.0688118	0.296	50.5	69.8	0.72	0.375104	5.80361	5.84174	5.0683	5.87954	5.57182	6.06845	5.91564	5.96864	6.33748	6.07482	6.48343
7904164	---	---	0.668268	0.777	8.05	7.67	1.05	0.516321	2.82294	2.82294	2.5349	2.90408	3.78922	4.11698	2.72268	2.81963	2.87703	2.48756	2.62493
7904166	---	---	0.951487	0.971	13.4	13.22	1.01	0.614788	3.48081	3.51478	4.28955	2.92049	5.18316	3.8797	3.498	3.15554	3.92442	3.37849	3.55963
7904168	SYCP1	6847	0.424734	0.58	6.98	6.67	1.05	0.44255	2.41957	2.64138	3.03833	2.66358	3.78944	3.37574	2.46275	2.50334	2.63424	2.49538	2.50426
7904203	TSHB	7252	0.333943	0.5	9.22	8.57	1.08	0.499298	2.83645	3.20705	3.13388	2.92982	4.32963	3.85957	2.85376	2.92677	2.73197	3.05405	2.79485
7904209	---	---	0.0834387	0.298	52.19	30.84	1.69	0.734514	4.54512	5.62767	6.14258	4.44753	6.41089	6.19726	4.91987	4.99264	4.64926	5.13974	4.52625
7904211	VANGL1	81839	0.484611	0.63	52.65	61.76	0.85	0.481378	6.40039	5.16407	5.11566	6.56653	5.83878	5.80709	6.1017	5.80429	6.46974	5.62304	5.82741
7904226	SLC22A15	55356	0.716302	0.813	32.55	30.5	1.07	0.309818	5.00555	5.49553	5.43645	5.54453	4.70954	4.97833	4.78346	4.93279	4.79226	4.82351	4.83543
7904244	MAB21L3	126868	0.147608	0.336	26.33	40.15	0.66	0.453855	5.61957	4.93978	4.98029	5.35429	4.60827	4.34862	5.21291	6.01317	4.92682	5.05458	5.12952
7904252	---	---	0.0382629	0.296	13.33	9.66	1.38	0.700045	2.99038	4.1299	4.28814	2.97154	4.34757	4.74471	3.02606	3.00854	3.02136	3.15739	2.98423
7904254	ATP1A1	476	0.22607	0.403	1624.21	3146.8	0.52	1.61101	12.2552	11.3189	9.92057	12.5111	8.30197	7.78777	11.9299	11.6355	11.9223	11.4116	11.9703
7904281	C1orf137	388667	0.674441	0.782	7.97	7.77	1.03	0.424483	2.67678	3.06657	3.03684	2.78861	3.54298	3.97338	2.69754	2.92239	2.67757	2.75409	2.61494
7904287	CD2	914	0.725566	0.819	21.05	19.58	1.07	0.449817	4.11293	4.41129	4.29356	4.30606	5.58139	4.3187	3.98364	4.49526	4.01449	4.05948	4.04428
7904293	PTGFRN	5738	0.0250943	0.296	60.61	40.84	1.48	0.480714	5.68428	5.60739	6.25434	6.66121	5.57684	5.98649	5.22243	5.63735	5.33129	5.07143	5.22194
7904303	CD101	9398	0.547829	0.682	17.71	16.37	1.08	0.509461	3.47128	4.21254	4.20439	3.67497	4.80509	5.11711	3.69762	3.99507	3.66801	4.08239	3.75297
7904314	TTF2	8458	0.603926	0.728	31.54	33.49	0.94	0.188624	5.08691	4.91269	4.90897	5.36428	5.13363	5.21594	4.82357	5.30467	4.89796	5.0417	4.8424
7904340	MAN1A2	10905	0.0336462	0.296	61.21	170.25	0.36	1.15313	7.41804	6.27542	5.8429	7.80079	5.01738	4.7546	7.52775	7.51074	7.58053	7.55183	7.87858
7904361	FAM46C	54855	0.187329	0.369	84.81	116.9	0.73	0.627668	7.79967	6.47126	5.55829	6.09173	6.37296	6.09457	7.10131	6.79457	6.79091	7.11102	7.14314
7904364	WDR3	10885	0.13499	0.325	25.02	42.8	0.58	0.603564	5.67973	4.57764	4.68206	6.02219	4.59295	4.11453	5.11139	5.47853	5.81174	5.01483	5.47801
7904394	---	---	0.267692	0.442	13.73	11.27	1.22	0.613986	3.2876	3.92256	4.41297	3.14373	4.98172	3.86204	3.15309	2.98555	3.30851	3.55188	3.33968
7904396	HAO2	51179	0.0226713	0.296	156.87	781.8	0.2	1.95507	9.87856	7.75759	4.97988	8.8092	6.14265	6.37336	10.7973	8.49515	10.3233	9.91768	10.1105
7904408	HSD3B2	3284	0.808579	0.878	29.07	27.29	1.07	0.598853	4.25669	4.87746	4.63614	3.9559	6.11617	5.2577	5.19705	4.42313	4.73353	4.64019	4.25923
7904414	HSD3BP2	440606	0.993395	0.996	42.8	42.88	1	0.461571	5.27023	5.19492	5.27023	5.1768	6.2604	5.34377	6.33323	4.9589	5.17223	5.36178	5.02216
7904417	HSD3BP1	391076	0.878543	0.926	10.73	10.83	0.99	0.486437	2.9482	3.65358	3.72448	2.86551	4.32458	4.19913	3.16599	3.14655	3.16503	3.38844	3.17511
7904421	HSD3B1	3283	0.123308	0.317	17.02	18.91	0.9	0.287134	3.83403	4.18299	4.16313	3.90099	4.573	4.79808	4.17348	4.12562	4.00016	3.99187	4.02698
7904429	HSD3BP4	128102	0.0580956	0.296	14.9	27.56	0.54	0.730497	3.78114	4.17553	4.79919	3.44666	5.12579	2.68851	4.68216	4.62781	4.5148	4.9634	4.53612
7904431	---	---	0.015389	0.296	10.72	18.2	0.59	0.380988	3.70985	3.53343	3.61501	3.42433	2.93447	4.2273	4.23029	3.8916	3.99919	3.96143	3.92931
7904433	PHGDH	26227	0.0329352	0.296	143.83	285.86	0.5	1.03816	8.3308	6.92056	6.66951	8.18013	6.11668	6.58359	8.54963	8.51785	7.81056	9.52111	7.83134
7904448	PFN1P9	767850	0.41363	0.57	24.47	20.16	1.21	0.521555	4.05585	5.07594	4.50212	4.54331	4.37243	5.76532	4.19535	4.14674	4.07668	4.27396	4.13125
7904450	---	---	0.0219626	0.296	21.63	8.9	2.43	1.13569	3.16291	4.26248	5.00455	3.16016	5.9614	5.05852	2.78023	2.50628	3.21475	3.11262	2.9842
7904452	FAM72D	728833	0.818729	0.885	11.89	11.61	1.02	0.302681	3.54082	3.6158	3.80986	3.59848	3.84171	4.1947	3.34873	3.41112	3.25834	3.14949	3.35918
7904463	---	---	0.062141	0.296	426.94	182.97	2.33	0.65768	7.57217	8.67079	8.77413	7.37732	9.0767	9.09715	7.89722	7.81614	7.49117	7.82484	7.6212
7904465	HIST2H2BA	337875	0.032733	0.296	170.14	130.46	1.3	0.228745	7.37321	6.92218	7.16524	7.64896	6.84127	7.34907	7.15687	7.34267	7.18245	7.00471	7.15499
7904469	SRGAP2	23380	0.524881	0.664	112.07	123.7	0.91	0.369626	6.84856	6.56089	6.71759	7.05934	6.88321	6.14529	6.98428	7.38201	6.64578	7.46976	6.89467
7904478	LINC00328	51152	0.174093	0.358	53.16	28.34	1.88	0.961425	4.27157	5.4929	6.58443	4.55118	7.27791	5.22785	4.39254	5.08628	4.70782	5.0076	4.36307
7904480	---	---	0.0517786	0.296	27.37	17	1.61	0.763259	3.80743	4.74629	5.27324	3.70228	5.34372	5.7577	3.74687	3.84845	3.87152	4.16067	3.84133
7904482	SRGAP2	23380	0.798141	0.871	170.01	159.58	1.07	0.448099	7.13553	7.23988	7.90392	7.30325	7.34806	6.33326	7.43177	7.78531	7.15861	7.939	7.18267
7904486	NBPF12	149013	0.135782	0.326	1309.41	1037.97	1.26	0.543323	10.3261	10.3944	10.7788	10.6624	9.72893	8.78776	10.3214	10.4266	10.1853	10.4595	10.2093
7904500	NBPF15	284565	0.400226	0.559	1737.11	1494.56	1.16	0.632115	10.8443	10.7865	11.0985	11.2328	10.1722	8.91865	10.7885	10.9243	10.7041	10.9069	10.746
7904506	NBPF10	100132406	0.235929	0.413	1560.5	1303.38	1.2	0.56666	10.6427	10.6347	10.985	10.9765	10.0023	8.9759	10.6166	10.7413	10.4836	10.7472	10.5865
7904562	NBPF10	100132406	0.172713	0.357	1430.09	1165.32	1.23	0.564531	10.4923	10.5023	10.8468	10.8712	9.88458	8.84728	10.4702	10.5976	10.3645	10.609	10.438
7904569	NBPF10	100132406	0.948816	0.969	1710.32	1688.55	1.01	0.733941	10.9308	10.8026	11.0252	11.3738	9.84357	8.78232	10.9072	11.1	10.8788	10.9978	10.8776
7904572	---	---	0.0069565	0.273	40.28	24.17	1.67	0.62363	5.09351	5.55795	5.77506	4.20183	5.52055	5.75958	4.31205	4.47712	4.6741	4.45032	4.37835
7904574	NBPF15	284565	0.166371	0.351	469.91	345.74	1.36	0.491724	8.73299	8.92096	9.45314	8.9359	8.49831	7.41437	8.77796	8.82313	8.62719	8.85894	8.70153
7904691	---	---	0.539887	0.676	4.46	4.68	0.95	0.344296	1.89026	2.01259	2.01557	2.18589	2.90824	2.78725	1.97968	2.24408	2.31469	1.94656	1.985
7904693	---	---	0.507062	0.649	28.07	24.49	1.15	0.544363	4.35308	4.94776	5.83913	4.3622	4.75533	5.17945	4.39954	4.90142	4.09962	5.01517	3.96012
7904695	---	---	0.0723923	0.296	65.29	146.11	0.45	1.05935	7.58813	6.11864	5.91536	7.95021	4.97957	5.04545	7.36297	7.33132	7.5323	7.14238	7.43305
7904702	NOTCH2NL	388677	0.978829	0.986	129.58	130.51	0.99	0.58041	7.54664	7.2325	7.55149	7.47897	6.21671	5.68597	7.29488	7.06714	7.19007	7.14467	7.14743
7904713	---	---	0.0324388	0.296	28.75	24.35	1.18	0.378201	4.72501	5.02936	5.22948	4.20729	5.21996	5.12123	4.33791	4.33873	4.44098	4.67151	4.54703
7904715	---	---	0.0306838	0.296	281.83	81.75	3.45	1.0969	6.97272	8.10176	8.63972	5.686	8.53364	8.42281	6.10313	6.25028	6.17491	6.69627	6.77128
7904717	HFE2	148738	0.397459	0.557	16.7	14.95	1.12	0.537555	3.52415	3.93769	4.28169	3.41756	5.11465	4.72318	3.59912	3.80094	3.60341	3.8157	3.6724
7904726	TXNIP	10628	0.303828	0.473	821.97	1255.48	0.65	1.25799	10.6767	9.92946	9.87901	10.9245	7.66548	7.43336	10.5657	11.3045	9.95713	10.584	10.3699
7904737	ANKRD34A	284615	0.0645669	0.296	40.65	29.48	1.38	0.508856	4.6725	5.37571	5.63007	4.50798	5.77268	5.89485	4.73932	4.8355	4.53406	4.97301	4.79922
7904742	LIX1L	128077	0.158201	0.344	108.6	85.97	1.26	0.169711	6.35673	6.50155	6.4969	6.46291	6.81431	6.92016	6.50155	6.53544	6.48397	6.50155	6.40077
7904751	---	---	0.48287	0.629	35.54	41.82	0.85	0.477105	4.62817	5.21633	4.40124	5.91646	5.83759	5.29363	5.29363	5.8136	5.25542	5.29363	5.00679
7904755	PEX11B	8799	0.101333	0.304	102.97	134.22	0.77	0.524365	7.42315	6.31829	6.61481	7.40657	6.37553	5.91065	7.41306	7.16407	7.16407	7.16407	7.17968
7904761	ITGA10	8515	0.0088573	0.285	15.33	17.79	0.86	0.277528	3.73273	4.04727	4.01337	3.7356	4.55129	4.55633	4.08471	4.01201	3.91736	3.86323	3.96622
7904796	ANKRD35	148741	0.794268	0.869	14.09	13.59	1.04	0.57634	3.32659	4.18734	3.95984	2.90546	4.89583	4.519	3.43221	3.71144	3.60991	3.63009	3.34987
7904812	PIAS3	10401	0.503334	0.646	52.43	46.77	1.12	0.404644	5.64942	5.58178	5.34828	6.75891	5.51114	5.95371	5.61892	5.63008	5.28268	5.59436	5.39718
7904830	RNF115	27246	0.122317	0.316	66.61	140.99	0.47	1.05603	7.68303	6.55665	6.11402	7.56188	5.39258	4.34029	7.33795	7.37141	7.34938	7.14332	7.28535
7904843	PDZK1	5174	0.0174584	0.296	325.83	961.06	0.34	1.48614	10.0055	8.1912	8.19738	9.67186	6.66796	6.48481	10.5353	9.80263	10.2327	10.3062	10.2211
7904853	GPR89A	653519	0.0093556	0.291	57.4	277.07	0.21	1.58045	7.80976	6.28948	5.21391	7.91003	4.78576	4.83225	8.59166	7.7729	8.43029	8.6901	8.57946
7904863	TRNAR33P	100189521	0.0889454	0.3	133.89	62.36	2.15	0.794421	5.63465	7.05991	6.88413	5.3916	7.26581	7.89848	5.7984	5.92834	5.8837	6.23555	5.97131
7904865	---	---	0.0295077	0.296	27.98	14.52	1.93	0.878706	4.05418	4.48569	5.16125	3.51935	5.89651	5.54246	3.48431	3.67984	3.6202	3.88518	3.58441
7904867	---	---	0.20523	0.385	5.56	4.63	1.2	0.586499	2.26071	2.29919	2.26643	2.27861	4.08157	2.5028	2.17265	2.06141	2.11241	1.9354	2.11063
7904869	FAM108A1	81926	0.181413	0.365	146.81	115.44	1.27	0.155138	6.93645	7.07164	6.70456	6.75793	7.21264	7.16554	6.92114	6.9741	7.03232	6.8868	7.02931
7904872	RN5S57	---	0.20511	0.385	8.35	7.15	1.17	0.506531	2.73379	3.00879	3.23225	2.96458	4.1898	3.31397	2.56503	2.4876	2.32072	2.86465	2.90122
7904874	NBPF11	200030	0.920922	0.952	1577.85	1612.86	0.98	0.792405	10.8738	10.6308	10.8991	11.3841	9.6803	8.5555	10.8787	11.0321	10.8215	10.9144	10.8476
7904877	TRNAE34P	100189485	0.464777	0.613	15.6	14.79	1.05	0.438385	3.51233	4.29539	4.29913	3.5326	4.80302	4.34721	3.82132	3.65671	3.46429	3.77435	3.69355
7904879	---	---	0.0502559	0.296	252.19	118.92	2.12	0.5382	7.08778	7.9424	8.04135	6.60347	7.86683	8.05944	7.03621	6.87019	6.85628	7.2802	7.03954
7904881	PDIA3	2923	0.173246	0.357	256.92	657.73	0.39	1.70302	9.83177	8.70261	8.13897	10.2638	5.67501	5.4182	9.57464	9.85152	9.79801	9.58987	9.70939
7904883	CHD1L	9557	0.204307	0.384	36.25	46.11	0.79	0.290847	5.61179	5.18425	5.36727	5.88952	5.24262	4.7879	5.42042	5.53814	5.6023	5.28158	5.60361
7904907	BCL9	607	0.697589	0.798	133.15	140.19	0.95	0.432536	7.37334	7.00287	6.96041	7.7111	6.6033	6.16301	7.30821	7.46687	7.07174	7.39037	7.18863
7904921	---	---	0.0749905	0.297	15.56	10.49	1.48	0.7509	3.36465	3.84845	4.18739	3.10305	4.58059	5.29751	3.09103	3.28568	3.4154	3.03728	2.9616
7904923	---	---	0.0269786	0.296	16.05	12.98	1.24	0.532705	3.37765	3.98929	4.6111	3.71771	4.64368	4.62728	3.63318	3.52813	3.5064	3.32824	3.37727
7904927	GJA8	2703	0.338453	0.504	21	17.28	1.22	0.611072	3.44761	4.09332	4.44068	3.95825	5.17809	5.46635	4.09779	3.88014	3.80536	4.0668	3.75988
7904930	GPR89A	653519	0.0073168	0.278	80.49	359.96	0.22	1.57823	8.1902	6.56436	5.69258	8.32409	5.23406	5.21235	8.97601	8.16763	8.87958	9.12368	8.96325
7904946	---	---	0.20523	0.385	5.56	4.63	1.2	0.586499	2.26071	2.29919	2.26643	2.27861	4.08157	2.5028	2.17265	2.06141	2.11241	1.9354	2.11063
7904948	FAM108A1	81926	0.181413	0.365	146.81	115.44	1.27	0.155138	6.93645	7.07164	6.70456	6.75793	7.21264	7.16554	6.92114	6.9741	7.03232	6.8868	7.02931
7904951	RN5S57	---	0.20511	0.385	8.35	7.15	1.17	0.506531	2.73379	3.00879	3.23225	2.96458	4.1898	3.31397	2.56503	2.4876	2.32072	2.86465	2.90122
7904953	---	---	0.152269	0.339	5.38	5.87	0.92	0.318553	2.22747	2.56417	2.42444	2.18805	2.75012	3.31667	2.35187	2.27711	2.35491	2.41606	2.40727
7904955	---	---	0.717488	0.814	70.57	68.06	1.04	0.220035	5.98224	6.33153	6.33495	5.73952	5.93729	6.12212	6.12212	6.13946	5.75031	6.38738	6.08476
7904959	TRNAQ51P	100189531	0.0732913	0.296	71.29	31.45	2.27	0.992397	4.62193	6.0663	6.34556	4.30323	7.13136	6.84411	5.07461	4.95235	4.76333	5.11154	4.48755
7904963	---	---	0.0517786	0.296	27.37	17	1.61	0.763259	3.80743	4.74629	5.27324	3.70228	5.34372	5.7577	3.74687	3.84845	3.87152	4.16067	3.84133
7904965	PDE4DIP	9659	0.290488	0.462	25.24	22.38	1.13	0.320404	4.60406	5.07405	5.16754	4.55375	4.73262	4.77277	4.42611	4.20488	4.1996	4.49692	4.32983
7904967	---	---	0.0020742	0.216	18.55	12.14	1.53	0.66826	3.61825	4.29061	4.61793	3.55069	4.96586	4.90036	3.37857	3.21455	3.23585	3.55362	3.50354
7904969	VOPP1	81552	0.0041518	0.25	156.27	110.93	1.41	0.27422	7.45062	7.15921	6.78177	7.42375	6.99255	6.89136	6.64848	7.30241	6.91068	6.78558	6.8606
7904974	PFN1P2	767846	0.750805	0.838	199.08	186.43	1.07	0.654437	8.04008	7.5828	7.37408	8.88323	6.70603	6.46117	7.70825	8.01982	7.70825	7.88805	7.46729
7904976	NBPF10	100132406	0.139185	0.329	516.81	373.23	1.38	0.511048	8.87117	9.09181	9.64012	9.0716	8.6349	7.51195	8.91442	8.93974	8.73734	8.98628	8.82211
7904997	PPIAL4A	164022	0.165057	0.35	48.87	73.44	0.67	0.58841	6.50652	5.66345	5.53526	6.93825	4.85898	5.40825	6.13824	6.37204	6.09636	6.4087	6.10135
7904999	NBPF10	100132406	0.139167	0.329	510.64	369.36	1.38	0.506535	8.84753	9.07068	9.61296	9.05724	8.60665	7.5074	8.88133	8.93342	8.72131	8.96935	8.81924
7905016	PPIAL4A	164022	0.165057	0.35	48.87	73.44	0.67	0.58841	6.50652	5.66345	5.53526	6.93825	4.85898	5.40825	6.13824	6.37204	6.09636	6.4087	6.10135
7905018	FLJ37786	642691	0.165717	0.351	79.29	53.55	1.48	0.526223	5.62639	6.15745	6.29968	5.09296	7.02429	6.47619	5.83312	5.65354	5.50831	5.81103	5.8089
7905020	---	---	0.149546	0.337	49.8	35.63	1.4	0.562659	5.09951	5.54718	5.9623	4.37473	6.28457	5.97334	5.13916	5.18543	4.80401	5.23102	5.03958
7905025	DRD5	1816	0.0771432	0.297	56.03	33.2	1.69	0.69496	4.67075	5.82971	6.06728	4.5754	6.50655	6.27889	5.05335	5.01052	4.72299	5.08966	4.95012
7905028	LSP1	4046	0.50265	0.646	105.12	117.85	0.89	0.36332	6.48638	6.13596	6.99291	6.88222	6.25006	6.8495	7.23742	6.98003	6.61687	6.99287	7.1755
7905033	TRNAQ37P	100189452	0.545319	0.68	23.51	21.47	1.09	0.456708	3.86107	4.4228	4.43836	4.36335	5.29108	5.28581	4.21121	4.3131	3.95178	4.42358	4.438
7905035	---	---	0.571965	0.702	41.71	39.55	1.05	0.244618	5.0119	5.54754	5.49868	5.13519	5.84547	5.34339	5.01492	5.36846	5.20346	5.32949	5.30006
7905037	---	---	0.0359926	0.296	199.46	56.29	3.54	1.17055	5.83807	7.40423	7.71614	5.51691	8.36688	8.31183	5.46114	5.61611	5.76922	6.56716	5.56708
7905039	---	---	0.973334	0.983	5.14	5.11	1	0.436163	2.42515	2.21719	1.96817	2.26424	3.13809	3.10475	2.04982	2.00375	1.88128	2.67618	2.44183
7905043	LOC388692	388692	0.0478803	0.296	48.56	33.84	1.43	0.502685	4.79444	6.05957	6.01402	5.00431	5.96965	5.44769	5.00815	5.11461	4.8149	5.26423	4.7796
7905047	FCGR1A	2209	0.884041	0.93	10.71	11.1	0.97	0.457712	3.26341	4.10793	3.67995	3.7935	3.76518	3.0819	2.92943	4.15137	3.03147	3.10744	3.04235
7905051	PPIAL4A	164022	0.300946	0.471	35.87	30.64	1.17	0.337454	4.9447	5.07663	5.35011	4.90824	5.92342	5.01307	4.78673	4.87451	4.72258	4.86367	4.938
7905054	---	---	0.641043	0.756	6.39	6.22	1.03	0.306497	2.40089	2.65585	2.77417	2.73362	3.2702	3.13279	2.42929	2.39474	2.45315	2.4464	2.44233
7905058	LOC388692	388692	0.249056	0.425	37.38	28.48	1.31	0.613523	4.44163	5.5712	5.78574	4.26047	6.04701	5.08019	4.80602	4.25718	4.65301	5.19792	4.66043
7905060	FCGR1A	2209	0.577009	0.706	18.17	16.85	1.08	0.42957	3.85477	4.64841	4.36403	3.98806	4.95553	4.2628	3.64773	4.45798	3.84224	3.79168	3.69426
7905067	HIST2H4B	554313	0.0188231	0.296	36.33	62.36	0.58	0.44706	6.11657	5.05681	5.27947	5.65185	4.93405	5.14328	5.8757	6.03925	5.87073	6.01379	6.02518
7905077	---	---	0.0463028	0.296	20.04	13.05	1.54	0.666483	4.26457	4.02364	3.77887	3.87564	5.08265	5.29363	3.52016	3.43358	3.38141	3.30185	3.7845
7905079	HIST2H2AA3	8337	0.241636	0.418	156.78	195.33	0.8	0.629859	8.10092	7.44242	6.9592	7.91606	6.12843	6.69402	7.80511	7.97528	7.87014	7.74302	7.80286
7905085	HIST2H3C	126961	0.0173502	0.296	49.8	34.42	1.45	0.436667	5.03956	5.65109	5.83495	5.09441	6.02743	5.8758	4.87742	5.34904	4.9378	5.07658	4.8813
7905088	HIST2H2AC	8338	0.188331	0.371	343.76	579.8	0.59	1.16821	9.53344	9.05034	8.04352	9.54765	7.42411	6.1037	9.34783	9.56482	9.70307	9.44211	9.61844
7905092	BOLA1	51027	0.614485	0.736	73.39	81.73	0.9	0.370216	6.47485	6.3878	6.27246	6.43423	5.19947	6.50518	6.4574	6.3662	6.37257	6.38881	6.43401
7905099	VPS45	11311	0.147832	0.336	103.83	159.23	0.65	0.804014	7.7072	6.55606	6.71788	8.11065	5.59659	5.86387	7.62469	7.57088	7.54036	7.37869	7.37537
7905116	PLEKHO1	51177	0.261646	0.436	39.86	32.65	1.22	0.433455	4.75587	5.29802	5.11767	4.86403	5.91453	5.82582	4.67774	5.25279	4.56521	5.0963	5.10718
7905127	---	---	0.0416682	0.296	332.46	119.14	2.79	0.828348	6.93194	7.94928	8.57847	6.93902	8.87432	8.82641	6.88491	6.79831	7.14111	7.1636	7.12048
7905129	---	---	0.480395	0.627	9.75	8.97	1.09	0.462008	3.02889	3.71845	3.73719	2.85409	3.48857	4.12445	3.08165	2.61999	3.07255	2.98073	2.89909
7905131	CA14	23632	0.154181	0.341	11.15	13.04	0.86	0.182558	3.39115	3.81052	3.7841	3.4573	3.82334	3.84621	3.42514	3.56684	3.46737	3.45732	3.49272
7905145	---	---	0.81587	0.883	9.77	9.99	0.98	0.455579	3.09874	3.41496	3.48268	2.79759	4.37006	3.71249	3.3764	2.9375	2.94688	3.30394	2.90122
7905147	C1orf54	79630	0.672265	0.78	50.07	54.2	0.92	0.436632	5.24429	6.28064	5.45675	4.69148	6.10879	5.69775	5.49824	5.99023	5.66113	5.82208	5.73289
7905154	C1orf51	148523	0.429105	0.583	43.31	53.5	0.81	0.584379	6.24364	5.06436	4.93566	5.86516	5.59674	5.55799	6.76749	5.23184	5.47133	6.15312	4.97891
7905163	MRPS21	54460	0.107728	0.308	162.01	297.16	0.55	1.09735	8.74381	7.38262	7.06925	8.76968	6.31708	5.63682	8.40126	8.38602	8.67305	8.44466	8.6873
7905171	PRPF3	9129	0.0413203	0.296	126.25	87.3	1.45	0.331004	6.65067	6.89282	7.22578	7.19953	6.85325	6.19043	6.64752	6.37916	6.5079	6.63601	6.38078
7905185	RPRD2	23248	0.0720811	0.296	88.97	269.5	0.33	1.45665	8.41754	6.98413	6.56774	8.53776	4.918	4.71876	8.55153	8.41779	8.37036	8.33151	8.12731
7905198	TARS2	80222	0.0123609	0.296	79.84	115.62	0.69	0.480155	6.99491	6.13941	6.18898	6.81117	6.12627	5.80225	6.95115	6.89778	7.08013	6.68322	7.25058
7905220	ECM1	1893	0.0470001	0.296	82.59	47.14	1.75	0.583571	5.16798	6.2084	6.44557	5.76816	6.65134	6.79858	5.30246	5.57587	5.35587	6.01248	5.33079
7905233	ADAMTSL4	54507	0.0311015	0.296	54.6	33.34	1.64	0.564606	4.91232	5.85098	5.78793	5.03092	5.99114	6.46742	5.02963	4.85825	4.79038	5.064	5.12022
7905254	---	---	0.175729	0.359	16.2	12.92	1.25	0.607979	3.21964	4.53721	4.36221	3.51672	4.32536	5.02889	3.27365	3.30377	3.6358	3.54612	3.58765
7905256	---	---	0.444734	0.596	15.54	16.47	0.94	0.299222	3.93201	3.96622	4.02886	3.72605	4.75417	4.3353	3.74006	3.87765	3.88626	3.86407	3.86359
7905258	SETDB1	9869	0.0916796	0.3	47.01	63.76	0.74	0.351028	6.04289	5.66853	5.67245	6.29509	5.38785	5.1105	6.0188	5.86539	6.03337	6.17744	5.9187
7905283	ANXA9	8416	0.0368086	0.296	114.78	244.84	0.47	1.05521	8.4053	6.54672	6.36391	7.89498	5.48585	6.64537	8.70311	7.79828	8.25981	7.77294	8.49287
7905299	PRUNE	58497	0.0785454	0.297	49.07	89.89	0.55	0.781177	6.63292	5.40896	4.94815	7.26746	5.70136	4.95074	6.85244	6.39449	6.51205	6.44448	6.61576
7905308	BNIPL	149428	0.249682	0.425	34.13	29.45	1.16	0.369162	4.64241	5.24104	4.91689	4.62252	5.63073	5.60045	4.76674	4.8151	4.6302	4.77253	4.88942
7905324	C1orf56	54964	0.0676361	0.296	70.87	86.03	0.82	0.292267	6.47802	6.36169	6.09628	6.46838	5.8498	5.74303	6.70327	6.42095	6.43783	6.47079	6.4111
7905329	MLLT11	10962	0.896139	0.937	21.6	21.07	1.02	0.322475	4.38254	4.75598	4.6398	5.22184	4.60309	4.34856	4.29904	4.33428	4.24018	4.21309	4.07281
7905339	GABPB2	126626	0.382663	0.544	47.44	55.9	0.85	0.318667	5.77163	5.70938	6.15862	5.98937	5.44325	4.9631	5.96558	5.81853	5.61322	5.70998	5.85132
7905349	TNFAIP8L2	79626	0.225233	0.402	44.93	32.97	1.36	0.561603	4.87961	5.35162	5.43166	4.53601	5.74602	6.58026	4.89333	5.08637	4.87182	5.01065	4.91542
7905355	SCNM1	79005	0.541308	0.677	88.26	79.87	1.11	0.22288	6.5951	6.02147	6.04037	6.3788	6.80468	6.45822	6.4181	6.44074	6.33988	6.34353	6.26819
7905365	PIP5K1A	8394	0.194016	0.375	72.04	152.1	0.47	1.20239	7.81025	6.53147	6.80721	8.00819	5.04374	4.1774	7.51222	7.37649	7.31341	7.55004	7.36634
7905374	PSMD4	5710	0.562242	0.694	83.72	91.51	0.91	0.330853	6.62248	5.77026	6.67377	6.60737	6.06057	6.37051	6.72335	6.74902	6.27998	6.84558	6.30575
7905382	ZNF687	57592	0.631352	0.749	60.31	58.36	1.03	0.120546	5.97943	5.81372	5.89159	6.05529	5.73463	6.09714	5.89159	5.96538	5.89159	5.71287	5.85836
7905395	PSMB4	5692	0.0163209	0.296	138.8	290.93	0.48	1.02757	8.38982	7.14085	6.64065	8.31076	6.17725	6.00746	8.59442	8.37668	8.52881	8.44551	8.47775
7905406	CGN	57530	0.0181781	0.296	116.13	87.28	1.33	0.179727	6.68049	6.90158	6.64623	6.79348	6.80038	6.47272	6.48936	6.70011	6.53042	6.27017	6.58285
7905428	TUFT1	7286	0.727328	0.821	65.83	62.88	1.05	0.212983	6.13951	6.01905	5.75047	6.19219	6.41068	5.68752	6.03887	6.0954	5.76579	5.95198	6.03453
7905444	SNX27	81609	0.0065217	0.269	116.19	251.65	0.46	0.95263	7.96546	6.84672	6.39245	7.87767	5.7893	6.39567	8.37836	8.09791	8.22722	8.02416	8.49181
7905462	---	---	0.931199	0.958	6.33	6.28	1.01	0.386996	2.57298	2.46376	2.73946	2.51128	2.65068	3.74812	2.57717	2.42519	2.3696	2.42735	2.43904
7905464	RIIAD1	284485	0.145709	0.334	25.21	20.27	1.24	0.50829	4.17775	5.02972	4.99101	3.98797	4.79273	5.47108	4.34131	4.26493	3.97553	4.31803	3.96942
7905474	OAZ3	51686	0.0555957	0.296	14.09	16.34	0.86	0.330942	3.68025	3.69865	4.09405	3.48077	4.35937	4.60543	3.95889	3.70701	3.68406	3.9092	3.90909
7905481	HMGN3P1	100289191	0.430343	0.584	35.72	28.87	1.24	0.562582	4.89356	5.2614	4.48189	5.58155	6.10088	4.98754	4.7554	4.04655	4.53527	5.27616	5.07391
7905483	LCE5A	254910	0.0724228	0.296	41.48	28.37	1.46	0.617079	4.43745	5.82361	5.78119	4.41722	5.92238	5.52431	4.91955	4.84742	4.28017	4.94674	4.54731
7905486	CRCT1	54544	0.0091569	0.289	20.07	14.45	1.39	0.584246	3.66173	4.73758	4.49843	3.82194	4.8092	5.09562	3.60697	3.67289	3.46953	3.77716	3.69608
7905490	LCE3C	353144	0.150597	0.338	40.93	27.76	1.47	0.651882	4.40525	5.24533	5.46209	4.34906	5.79113	6.42512	4.79124	4.70562	4.69773	4.61858	4.58182
7905492	LCE3B	353143	0.193676	0.375	134.71	97.73	1.38	0.380274	6.31382	7.52792	6.96425	6.27037	6.94772	6.90296	6.80451	6.94064	6.26612	6.8561	6.57991
7905496	LINC00302	388699	0.221944	0.399	17.2	13.8	1.25	0.684458	3.15706	4.61049	4.75516	3.2882	4.64146	4.99843	3.84281	3.52796	3.40909	3.84281	3.26912
7905500	LCE2D	353141	0.0688281	0.296	30.59	21.06	1.45	0.630815	4.0119	5.63219	5.04012	4.49728	5.00119	5.69447	4.42572	4.50869	3.85527	4.4179	3.96976
7905503	LCE2C	353140	0.989519	0.993	14.82	14.76	1	0.791442	3.02083	3.67988	4.14243	2.80949	5.71043	4.43036	3.46092	3.44809	4.16389	3.86644	3.43471
7905505	LCE2B	26239	0.174932	0.359	88.55	61.38	1.44	0.501755	5.65474	6.42731	6.56831	5.2195	6.79275	6.78067	5.8608	6.11487	5.70792	6.13904	5.85156
7905507	LCE2A	353139	0.115383	0.312	107.87	65.07	1.66	0.601164	5.83999	6.93651	6.93902	5.26416	7.03401	6.81247	6.25888	5.95249	5.84838	6.39822	5.67635
7905510	LCE4A	199834	0.103228	0.305	56.72	36.9	1.54	0.577848	4.99652	5.89837	5.61357	4.811	6.41466	6.45074	5.11675	5.23365	5.03253	5.29835	4.99074
7905512	C1orf68	100129271	0.760508	0.845	45.75	47.27	0.97	0.274904	5.20096	5.65177	5.50153	4.89349	5.87129	5.83648	5.62224	5.50153	5.56735	5.42683	5.50153
7905515	KPRP	448834	0.264281	0.439	23.19	19.77	1.17	0.534051	3.6988	4.73104	4.82577	3.88904	5.40318	5.02143	4.20619	4.24793	4.02552	4.22078	3.96961
7905517	LCE1F	353137	0.118367	0.314	154.9	83.71	1.85	0.614029	6.09521	7.07288	7.05003	5.92093	7.51574	7.846	6.43648	6.71814	6.12456	6.55429	6.33225
7905519	LCE1E	353135	0.215271	0.393	106.65	78.99	1.35	0.415802	5.90465	7.41105	6.62172	5.93356	6.68135	6.58464	6.35874	6.48385	6.13299	6.45568	6.27362
7905523	LCE1D	353134	0.0717989	0.296	459.92	227.18	2.02	0.483361	7.82879	8.65351	8.89767	7.90074	8.85895	9.15173	8.27412	8.12591	7.73893	8.29046	7.97829
7905525	LCE1B	353132	0.753633	0.84	9.93	10.32	0.96	0.264626	3.29853	3.54183	3.71531	3.26268	3.7092	3.53391	2.92306	3.14798	3.06847	3.11983	3.40458
7905528	LCE1A	353131	0.0870835	0.299	199.04	99.85	1.99	0.579638	6.53311	7.34681	7.42209	6.27362	7.96281	7.97349	6.79685	6.75966	6.65084	6.89064	6.54148
7905530	SMCP	4184	0.501304	0.645	11.07	11.91	0.93	0.446233	3.20343	3.51215	3.98484	2.88681	3.88589	4.48294	3.35245	3.39097	3.40295	3.4708	3.13012
7905533	IVL	3713	0.185983	0.368	18.16	20.58	0.88	0.383473	3.88154	4.61646	4.79556	3.52708	4.59435	4.67555	4.24291	4.02709	4.15081	4.40111	4.16218
7905536	SPRR4	163778	0.11988	0.314	72.75	45.35	1.6	0.592558	5.17928	5.91609	6.25917	5.20611	6.9773	6.44661	5.65541	5.35352	5.13853	5.62824	5.51224
7905544	SPRR1A	6698	0.387391	0.548	48.81	42.14	1.16	0.442404	5.01073	6.0989	6.08772	4.7531	5.8806	5.49838	5.3959	5.20128	5.29347	5.70663	5.12018
7905548	SPRR3	6707	0.552797	0.686	18.23	17.06	1.07	0.388872	4.06139	4.60501	4.84267	3.80674	4.47462	4.46655	4.00821	3.97317	3.58014	4.15938	3.8043
7905553	SPRR1B	6699	0.486911	0.632	12.05	13.25	0.91	0.370829	3.52049	3.68953	3.70669	3.28445	3.72785	4.63745	3.67061	3.63854	3.49665	3.56157	3.19504
7905559	LELP1	149018	0.189821	0.372	55.2	42.24	1.31	0.483042	5.32026	6.224	5.89044	4.67162	6.30194	5.73047	5.27118	5.42332	5.25761	5.63879	5.15485
7905563	LOR	4014	0.788878	0.865	17.1	17.57	0.97	0.394602	3.61569	4.58175	4.19705	3.86813	4.48741	4.78917	4.2979	3.96631	3.59014	4.097	3.80228
7905569	---	---	0.296761	0.467	6.46	5.8	1.11	0.462312	2.36377	2.7109	2.6825	2.61877	3.87426	2.81886	2.54706	2.17171	2.23437	2.41154	2.4001
7905571	S100A9	6280	0.287591	0.459	36.99	32	1.16	0.418881	5.14605	5.35328	5.72978	4.30775	5.65078	5.20971	5.01098	5.14605	4.60105	4.85214	4.9245
7905576	S100A7A	338324	0.10347	0.306	18.86	12.84	1.47	0.745972	3.59021	3.90607	4.86107	3.37132	4.68875	5.49327	3.7364	3.19585	3.40129	3.43477	3.54403
7905581	S100A1	6271	0.330582	0.497	68.63	50.18	1.37	0.646317	5.68107	6.37962	6.08774	4.72707	5.70989	7.15149	5.58097	5.72224	5.04904	6.10884	5.58735
7905589	CHTOP	26097	0.022144	0.296	153.14	107.53	1.42	0.122182	6.92097	7.1194	7.1149	6.98533	6.99799	7.07599	6.85276	6.90064	6.74092	6.9248	6.82005
7905598	SNAPIN	23557	0.175408	0.359	47.79	60.88	0.79	0.355202	5.90648	5.28895	5.07624	6.34655	5.66025	5.76011	6.01818	5.739	5.92323	5.91699	6.05754
7905606	NPR1	4881	0.685932	0.79	95.7	88.33	1.08	0.474699	6.70823	6.15656	6.54926	7.61022	5.73108	6.67738	6.32122	6.89595	6.33989	6.67082	6.3714
7905629	---	---	0.549999	0.684	10.4	9.19	1.13	0.634183	2.78194	3.34442	3.48508	2.84171	3.67889	4.97239	3.02942	3.06656	2.95408	2.87939	2.90728
7905631	INTS3	65123	0.178595	0.362	267	210.63	1.27	0.554047	8.37092	7.91572	8.2276	8.81048	6.94076	6.96091	8.01083	8.17813	7.88341	7.76335	7.94167
7905664	SLC27A3	11000	0.0177969	0.296	61.02	49.54	1.23	0.206122	5.82716	5.76447	5.88791	5.90498	6.05699	6.0429	5.50464	5.76447	5.42961	5.72299	5.56005
7905677	CREB3L4	148327	0.488061	0.633	31.24	29.41	1.06	0.262971	4.66383	4.98609	4.86313	4.86313	5.43687	5.34404	4.91617	4.78215	4.76736	4.80137	4.58405
7905691	RPS27	6232	0.0827502	0.297	812.54	1445.46	0.56	1.15492	10.7546	9.82319	9.38939	10.6361	8.66519	7.32027	10.6484	10.5552	10.8802	10.7643	10.9615
7905698	---	---	0.105852	0.306	9.28	5.58	1.66	0.997885	2.34089	2.68423	2.88718	2.39839	4.92308	4.73978	2.36976	2.41854	2.36559	2.11428	2.21352
7905700	UBAP2L	9898	0.314358	0.483	226.1	342.22	0.66	1.11275	9.01871	8.09666	7.94222	9.29761	6.13503	6.0599	8.8176	8.93863	8.56544	8.82155	8.57326
7905731	UBAP2L	9898	0.0128861	0.296	21.27	11.19	1.9	0.913763	3.73846	5.34317	4.57482	3.07474	5.03684	5.18063	3.03226	3.25431	3.41367	3.34299	3.21879
7905733	HAX1	10456	0.0377975	0.296	54.63	127.73	0.43	0.975563	7.31163	5.7409	5.5121	7.42921	4.96085	5.17466	7.10938	7.01615	7.32606	6.77066	7.46602
7905742	---	---	0.907451	0.944	6.85	6.81	1.01	0.405686	2.7067	2.71009	2.73222	2.46316	3.43987	3.68172	2.43235	2.56727	2.5474	2.6125	2.58775
7905744	---	---	0.0568385	0.296	10.47	8.8	1.19	0.569867	2.96925	3.3084	3.58555	2.91165	4.20847	4.42513	2.90721	3.02257	2.95765	2.74963	2.88073
7905746	AQP10	89872	0.658229	0.77	18.42	17.44	1.06	0.354151	3.94795	4.44401	4.73384	4.067	4.26168	4.8173	3.79575	4.1969	3.9787	3.88803	3.82688
7905754	ATP8B2	57198	0.126593	0.32	50.89	44.02	1.16	0.244978	5.47534	5.63394	5.75784	6.05309	5.85203	5.48774	5.28655	5.59936	5.3876	5.57031	5.22652
7905789	IL6R	3570	0.175411	0.359	101.96	151	0.68	0.771923	7.85558	6.54162	5.91217	6.20301	6.1333	6.99397	8.45574	6.91915	7.39893	6.91915	7.40219
7905801	TDRD10	126668	0.180382	0.364	11.62	10.58	1.1	0.49345	3.16948	4.01312	3.82217	2.96911	4.24543	4.24665	3.18179	3.29608	3.05736	3.21107	3.12068
7905817	CHRNB2	1141	0.0337957	0.296	87.47	58.07	1.51	0.354851	5.90683	6.42879	6.51447	5.83427	6.25663	6.81437	6.00821	5.75841	5.88834	5.82315	5.79938
7905826	CKS1B	1163	0.0344101	0.296	296.47	127.72	2.32	0.580965	7.17967	8.0453	8.24778	7.04605	8.59397	8.03706	7.19451	7.09533	6.94125	7.25687	7.17544
7905831	FLAD1	80308	0.215337	0.393	79.72	58.54	1.36	0.390221	5.79289	5.90197	6.03296	5.70517	6.89505	6.68963	5.97774	5.76545	5.90111	5.90131	5.79474
7905848	LENEP	55891	0.328356	0.495	34.01	27.82	1.22	0.518014	4.53152	5.13461	5.59513	4.29937	5.02673	6.0599	4.77612	4.62688	4.56757	4.83512	4.6086
7905854	ZBTB7B	51043	0.0731533	0.296	141.48	81.18	1.74	0.465594	6.19335	7.2478	6.7887	6.34531	6.9091	7.64564	6.43752	6.38943	6.61682	6.34445	6.17656
7905862	DCST1	149095	0.0707046	0.296	78.19	51.32	1.52	0.479574	5.32245	6.42819	6.40901	5.40751	6.53323	6.54524	5.67894	5.74672	5.46313	5.76546	5.60488
7905881	ADAM15	8751	0.0005925	0.15	83.49	54.5	1.53	0.330705	6.09767	6.49818	6.27222	6.46684	6.36566	6.14343	5.53358	5.99519	5.76725	5.65532	5.81769
7905909	EFNA4	1945	0.486818	0.632	33.39	30.65	1.09	0.26034	5.06399	5.04375	4.73093	5.39517	5.29094	5.41254	4.92699	4.92637	4.79084	4.88842	4.6497
7905918	EFNA3	1944	0.016906	0.296	36.7	22.41	1.64	0.607508	4.35003	5.08803	5.16469	4.82762	5.82133	5.82155	4.50559	4.37835	4.11769	4.45718	4.21908
7905927	---	---	0.194446	0.376	13.59	12.26	1.11	0.473002	3.26539	4.33205	4.06811	3.36916	4.29407	4.43036	3.56614	3.37488	3.34837	3.39729	3.27717
7905929	EFNA1	1942	0.903361	0.941	69.85	68.45	1.02	0.342706	6.08489	6.04815	5.61409	6.59214	5.93284	6.4706	6.71785	5.92559	6.20741	5.96985	5.79445
7905938	SLC50A1	55974	0.247554	0.423	70.89	95.94	0.74	0.609623	7.20538	6.36448	5.76839	7.10165	5.90766	5.18973	6.92011	6.7729	6.52245	6.47905	6.63981
7905949	HMGN2P18	648822	0.0524565	0.296	82.37	41.35	1.99	0.692567	5.39182	5.81873	6.29587	5.3781	6.93517	7.07604	5.52146	5.16161	5.14019	5.34931	5.38001
7905951	TRIM46	80128	0.0356821	0.296	64.81	40.4	1.6	0.522633	5.14492	6.10323	6.1494	5.12233	6.36366	6.37438	5.3778	5.3326	5.13433	5.32744	5.21731
7905968	MTX1	4580	0.110371	0.309	145.4	124.6	1.17	0.129725	7.30094	6.90355	6.98325	6.95969	6.83842	7.02233	7.15954	7.01471	7.1607	7.0444	7.07885
7905974	HCN3	57657	0.322014	0.489	63.54	53.21	1.19	0.351856	5.39943	6.23389	6.04469	5.62322	5.66028	6.56555	5.80693	5.72729	5.49774	5.96855	5.52894
7905986	FDPS	2224	0.0710036	0.296	80.82	99.4	0.81	0.376589	6.85369	6.14728	6.19471	6.99412	5.93186	6.06008	6.82338	6.54797	6.72354	6.66162	6.87552
7905999	RUSC1	23623	0.0764696	0.297	54.92	44.97	1.22	0.255518	5.43633	5.66439	5.86617	5.59084	6.12973	5.81089	5.583	5.34452	5.27291	5.64294	5.37045
7906015	---	---	0.286271	0.458	20.98	22.8	0.92	0.297783	4.3271	4.58107	4.63159	3.92314	5.07148	4.6182	4.32805	4.35983	4.13085	4.49557	4.49968
7906017	POU5F1P4	645682	0.480113	0.627	48.11	42.14	1.14	0.440338	4.69066	5.70343	6.09391	5.07845	5.47044	6.21914	5.40614	5.27549	5.31068	5.56973	5.15437
7906021	MSTO1	55154	0.260979	0.435	63.1	72.03	0.88	0.249388	6.26908	5.85259	6.32033	6.16223	5.8887	5.52483	6.16223	6.39618	6.0726	6.14283	6.20509
7906041	DAP3	7818	0.0302203	0.296	53.67	97.91	0.55	0.664081	6.69946	5.59742	5.40685	6.95964	5.19752	5.63421	6.49343	6.70173	6.83576	6.8369	6.61696
7906056	MSTO1	55154	0.873247	0.922	83.46	82.01	1.02	0.198069	6.41712	6.13315	6.58772	6.22825	6.41712	6.06056	6.31405	6.71512	6.15619	6.41712	6.41712
7906061	SYT11	23208	0.33681	0.502	28.75	38.45	0.75	0.488755	5.49264	5.40421	4.66099	5.98817	4.57427	4.54253	4.825	5.78079	5.18457	4.93451	5.26616
7906069	RXFP4	339403	0.0802526	0.297	41.32	27.61	1.5	0.592807	4.62964	5.75744	4.9977	4.54372	5.87626	6.09804	4.64968	4.87483	4.5117	4.75929	4.56075
7906072	LAMTOR2	28956	0.678249	0.784	115.44	123.85	0.93	0.299055	6.89458	6.41239	6.45945	6.77241	7.23835	6.51601	7.03233	7.07806	7.08591	7.01391	7.20158
7906079	RAB25	57111	0.705737	0.805	61.5	74.23	0.83	1.05225	7.67615	6.06249	5.40651	8.14108	4.37131	5.63096	6.18083	6.37187	6.87334	5.62022	6.26513
7906085	LMNA	4000	0.0167734	0.296	136.82	98.69	1.39	0.241023	7.10818	6.9618	7.06785	6.98085	6.47813	6.99866	6.47221	7.0287	6.77678	6.59903	6.65417
7906107	SEMA4A	64218	0.41181	0.569	72.68	57.95	1.25	0.667	7.13087	6.44525	5.83469	7.46833	5.7377	5.2108	5.72371	6.10437	5.87667	5.74584	5.80772
7906128	SLC25A44	9673	0.0250283	0.296	71.29	211.83	0.34	1.20863	7.80153	6.34837	6.07064	7.31508	6.01989	4.38329	8.19777	7.77445	7.92023	7.96439	8.00876
7906133	PMF1	11243	0.0032392	0.244	190.42	137	1.39	0.208655	7.54493	7.18311	7.40033	7.76864	7.27237	6.98194	7.31033	7.26163	7.21921	7.29598	7.14942
7906140	PMF1-BGLAP	100527963	0.12362	0.317	77.31	55.81	1.39	0.387482	5.66472	5.97868	6.3095	5.68574	6.67652	6.47999	5.95722	5.97856	5.56637	5.96804	5.43172
7906146	TMEM79	84283	0.593385	0.719	34.56	30.39	1.14	0.521672	4.78425	4.86288	4.85482	4.2517	5.5394	6.27326	4.86346	4.77192	4.81027	4.90305	4.76277
7906154	C1orf182	128229	0.910221	0.945	12.71	12.87	0.99	0.420067	3.51979	3.30664	3.54704	3.56749	4.36689	4.59007	3.51454	3.51428	3.30314	3.56749	3.42373
7906163	RHBG	57127	0.869076	0.919	74.98	72.3	1.04	0.479101	5.36113	6.3357	6.51802	5.57078	6.24261	6.44419	6.22598	6.08855	5.65302	7.03281	5.94638
7906175	---	---	0.219855	0.397	16.01	12.22	1.31	0.677595	3.594	4.36464	4.41297	3.04833	5.32085	4.04883	3.3073	3.22299	3.40917	3.51624	3.47433
7906177	TTC24	164118	0.0319555	0.296	105.58	47.91	2.2	0.728315	5.5801	6.59257	6.82398	5.31559	7.0955	7.16873	5.45115	5.63868	5.58632	5.62149	5.42926
7906185	APOA1BP	128240	0.118628	0.314	108.87	210.52	0.52	1.0787	8.29906	7.25007	6.21121	8.17425	6.03708	5.12	7.92543	7.7933	8.28615	7.74557	8.0514
7906194	GPATCH4	54865	0.197285	0.378	29.03	24.76	1.17	0.457236	4.31845	5.43056	5.20402	4.17537	5.41474	4.96988	4.3319	4.62652	4.52994	4.66992	4.33123
7906197	HAPLN2	60484	0.0884131	0.3	76.47	40.41	1.89	0.722996	5.1859	6.0665	5.80874	5.12698	6.9482	7.09945	5.23043	5.35482	5.0774	5.44289	5.27668
7906205	BCAN	63827	0.0791664	0.297	74.37	40.75	1.82	0.736029	5.27941	6.46116	6.23277	4.51816	6.87802	6.56186	5.3573	5.30319	5.16456	5.37662	5.26149
7906223	RRNAD1	51093	0.291257	0.462	47.58	41.83	1.14	0.325404	5.23484	5.59733	6.04249	4.91096	5.58776	5.92545	5.36501	5.27757	5.36307	5.45555	5.20564
7906233	---	---	0.825352	0.89	6.12	6.34	0.97	0.233005	2.86887	2.62578	2.48155	2.80329	2.81734	2.36055	2.58612	2.41789	2.19836	2.83541	2.34274
7906235	PRCC	5546	0.15394	0.34	161.52	136.41	1.18	0.427979	7.447	6.75577	7.04923	8.29614	6.6898	6.98825	7.28721	7.38465	7.15497	7.24475	7.14169
7906244	NTRK1	4914	0.174661	0.358	59.72	46.48	1.28	0.424073	5.08686	6.20387	6.06365	5.0855	6.29587	5.98029	5.63224	5.44856	5.3677	5.47352	5.56628
7906264	PEAR1	375033	0.0182111	0.296	53.33	39.16	1.36	0.354987	5.35502	5.81873	5.81708	5.11876	5.97412	6.03125	5.34553	5.1178	5.26204	5.23499	5.19567
7906284	LRRC71	149499	0.250003	0.426	36.22	27.84	1.3	0.547509	4.55743	5.16023	5.31054	4.42356	5.23936	6.31488	4.74242	4.76674	4.4427	4.82268	4.64106
7906303	---	---	0.538623	0.675	18.51	20.5	0.9	0.238972	4.3067	4.16797	4.81251	4.45073	4.31003	4.44691	4.24718	3.92937	4.41364	3.99944	4.37343
7906305	---	---	0.778874	0.858	50.47	53.58	0.94	0.359639	5.59652	5.50421	5.62842	5.47523	5.28842	6.53552	5.77144	5.25683	5.95645	5.75977	5.92445
7906307	KIRREL	55243	0.043273	0.296	82.94	63.89	1.3	0.347126	6.37043	6.05729	6.3955	6.79716	6.17506	6.2424	5.68435	6.49461	5.61559	6.23313	5.94241
7906330	CD1D	912	0.451628	0.602	34.99	33.37	1.05	0.28036	4.9755	5.42194	5.24712	4.61366	5.40633	5.39219	5.0525	5.13228	4.72942	5.15526	4.80255
7906339	CD1A	909	0.677962	0.784	12.35	13.12	0.94	0.454667	3.42534	3.54513	3.89146	3.08725	3.92201	4.8258	3.59003	3.60865	3.31749	3.4867	3.47175
7906348	CD1C	911	0.0664697	0.296	19.42	14.71	1.32	0.562954	3.79177	4.047	4.32193	3.84869	4.93625	5.22843	3.45331	3.82351	3.64591	3.82438	3.61141
7906355	CD1E	913	0.213537	0.392	31.9	23.4	1.36	0.60787	4.30136	5.05306	4.83051	4.33599	5.23297	6.2362	4.20256	4.73333	4.46152	4.42425	4.20441
7906365	OR10K1	391109	0.152151	0.339	19.24	15.35	1.25	0.578486	3.72098	4.10309	4.89006	3.60096	5.27527	4.588	3.74241	3.78573	3.62097	3.90374	3.6302
7906367	OR10R2	343406	0.840276	0.9	6.49	6.41	1.01	0.412186	2.39295	2.8107	2.55489	2.60014	3.74157	3.11524	2.39526	2.46331	2.63182	2.4238	2.4239
7906370	OR10R3P	391110	0.350418	0.515	8.76	9.4	0.93	0.39953	2.95117	3.04914	3.2297	2.86421	4.22181	3.5527	3.05556	3.00492	3.08506	2.83538	3.01386
7906372	OR10Z1	128368	0.0805279	0.297	11.99	14.98	0.8	0.347973	3.36869	3.92865	4.07847	3.21579	4.4966	3.59371	3.68187	3.71609	3.54079	3.84313	3.72754
7906374	OR6K6	128371	0.112717	0.31	10.57	12.49	0.85	0.284235	3.05857	3.80543	3.66394	3.37427	4.15615	3.56945	3.4439	3.35906	3.4194	3.5003	3.37095
7906377	MNDA	4332	0.0716709	0.296	9.99	12.32	0.81	0.295361	3.22617	3.78877	3.72534	2.93751	3.9553	3.54663	3.23056	3.61187	3.46759	3.27475	3.39515
7906386	PYHIN1	149628	0.899837	0.939	14.21	14.05	1.01	0.36263	3.56067	4.01788	3.85412	3.74093	4.68633	4.15218	3.41472	3.78178	3.47457	3.62433	3.68948
7906400	IFI16	3428	0.740497	0.83	44.25	50.13	0.88	0.759823	6.33119	5.58155	5.93213	6.68806	5.11864	4.49644	4.75831	6.92604	5.45556	5.52044	5.41154
7906417	CADM3	57863	0.109726	0.309	25.38	21.17	1.2	0.449791	4.13304	4.51096	5.20354	4.3335	5.10768	5.1734	4.3323	4.48015	3.85412	4.23898	4.32025
7906433	RN5S60	100873295	0.0890943	0.3	67.73	43.09	1.57	0.608953	5.52254	6.09327	6.60511	4.62826	6.31583	6.33849	5.12483	5.68654	5.29586	5.60731	5.17769
7906435	DARC	2532	0.0088398	0.285	34.63	21.26	1.63	0.590662	4.32802	4.97251	5.26781	5.07085	5.33998	5.85053	4.25354	4.08686	4.2616	4.46385	4.17807
7906443	FCER1A	2205	0.602797	0.727	14.38	15.21	0.95	0.313734	3.48952	3.85298	3.88623	4.13142	4.58511	4.21913	3.66799	3.71653	3.71875	3.63954	3.85298
7906452	OR10J1	26476	0.324312	0.491	15.35	13.23	1.16	0.571599	3.56524	3.64718	4.18718	3.25544	5.11614	4.53119	3.51425	3.51254	3.47551	3.37509	3.64075
7906458	APCS	325	0.707596	0.806	13.99	14.85	0.94	0.442537	3.42758	4.17529	4.10153	3.33969	3.85441	4.90627	3.63487	3.96156	3.64113	3.63998	3.55083
7906465	OR10J6P	401973	0.410426	0.568	7.64	8.14	0.94	0.363925	2.96942	2.87049	2.91647	2.64454	3.56614	3.71989	2.74065	3.11971	2.71496	2.81963	2.61588
7906467	---	---	0.4013	0.56	20.33	18.3	1.11	0.486448	3.7901	4.76721	4.76263	3.68689	4.6276	5.16503	4.14226	4.0957	3.92211	4.00308	3.89678
7906469	DUSP23	54935	0.0539839	0.296	294.36	188.34	1.56	0.133256	7.88359	8.03657	7.98081	7.55014	7.92074	7.89047	7.7931	7.84528	7.73466	7.75994	7.77007
7906475	FCRL6	343413	0.102651	0.305	41.11	30.92	1.33	0.463178	4.89626	5.58155	5.62328	4.64455	5.29331	6.11027	4.85734	4.96315	4.93714	4.76636	4.7445
7906486	SLAMF8	56833	0.411392	0.569	33.6	31.54	1.07	0.313851	4.80904	5.44835	5.3968	4.5945	5.35437	5.17149	5.01162	5.20121	4.60915	4.81785	4.78181
7906496	KCNJ9	3765	0.188467	0.371	64.22	48.37	1.33	0.460198	5.19981	6.12112	6.08049	5.10355	6.09793	6.62152	5.67549	5.67991	5.38736	5.64086	5.40215
7906501	ATP1A2	477	0.26777	0.442	36.99	31.66	1.17	0.379716	4.51576	5.37536	5.32853	4.97339	5.26464	5.91559	4.88266	4.88226	4.84199	5.07131	4.76961
7906527	ATP1A4	480	0.388262	0.549	18.22	17.28	1.05	0.414755	3.79139	4.3167	4.39797	3.66571	4.96845	4.72449	3.98816	3.94246	3.84233	3.94209	3.89812
7906552	CASQ1	844	0.0662943	0.296	29.89	20.43	1.46	0.611058	4.18644	4.83124	4.93726	4.21399	5.42271	5.85351	4.1526	4.48064	4.22179	4.11023	3.96292
7906564	PEA15	8682	0.240283	0.417	92.95	171.74	0.54	1.18901	8.11134	7.0329	6.38449	8.59677	5.01678	5.12956	7.21183	8.3843	7.4057	7.61054	7.45279
7906574	SUMO1P3	474338	0.344912	0.51	6.55	7.32	0.89	0.343082	2.57573	2.40956	2.47682	2.93562	3.06182	3.55091	2.62498	2.50446	2.94971	2.65243	2.5098
7906576	NCSTN	23385	0.0776499	0.297	100.9	228.94	0.44	1.21022	8.35379	6.69359	6.16308	8.59168	5.86139	5.0577	8.24777	8.13761	8.04517	7.97234	8.05704
7906597	NHLH1	4807	0.198613	0.379	27.01	22.73	1.19	0.502681	4.18202	5.32891	4.88671	3.90136	5.26402	5.26642	4.50858	4.18058	4.34141	4.29192	4.46036
7906602	VANGL2	57216	0.0410052	0.296	52.94	36.26	1.46	0.452539	5.11167	5.93485	5.91162	5.28281	6.30267	5.47484	5.0996	5.25978	4.82337	5.31441	5.03249
7906613	SLAMF7	57823	0.834995	0.896	13.3	13.59	0.98	0.431422	3.5604	3.73381	3.60068	3.40929	4.42761	4.60961	3.47108	4.00804	3.51823	3.31299	3.43053
7906622	LY9	4063	0.198813	0.379	31.25	25.27	1.24	0.487555	4.48527	5.1145	5.03066	4.14274	5.82223	5.25726	4.60308	4.71862	4.37885	4.53462	4.40601
7906642	KLHDC9	126823	0.213662	0.392	37.32	42.5	0.88	0.149564	5.29494	5.12263	5.05556	5.44608	5.52395	5.368	5.2602	5.29842	5.51623	5.29842	5.43041
7906652	NIT1	4817	0.0198554	0.296	72	125.23	0.57	0.67663	7.47945	5.90061	5.79563	6.79419	5.86951	5.72813	7.20126	6.88655	7.23095	6.97697	7.21143
7906662	UFC1	51506	0.127691	0.32	170.17	379.04	0.45	1.41976	9.04326	7.64938	6.77287	9.71001	5.8868	5.5553	8.93275	8.88984	9.03513	8.76211	8.94111
7906671	USP21	27005	0.190932	0.373	69.97	87.9	0.8	0.428895	6.61489	6.19016	5.70953	7.04119	5.57996	6.0838	6.70284	6.47934	6.49631	6.47125	6.47125
7906688	PPOX	5498	0.29185	0.463	23.31	26.05	0.89	0.231978	4.37685	4.44201	4.57848	4.60831	5.18572	4.77937	4.63765	4.31384	4.69684	4.60831	4.62846
7906703	NDUFS2	4720	0.0353916	0.296	155.18	358.29	0.43	1.20158	8.90761	7.54153	6.82807	8.50924	5.90152	5.99247	8.87053	8.85429	8.80306	8.79668	8.75852
7906720	FCER1G	2207	0.655811	0.768	17.48	19.72	0.89	0.5009	3.99773	4.12357	4.04563	4.81111	3.82948	4.99651	3.80785	5.1008	4.08109	3.66944	4.00289
7906728	TOMM40L	84134	0.510664	0.652	42.16	48.41	0.87	0.30818	5.31253	5.56721	5.5663	5.55336	4.80698	6.1017	5.38835	5.60472	5.55336	5.64183	5.63829
7906742	PCP4L1	654790	0.0825693	0.297	101.93	61.33	1.66	0.526515	5.57423	6.85255	6.56623	5.64039	6.81431	7.06388	6.10866	5.93637	5.85856	5.94904	5.84447
7906746	SDHC	6391	0.036722	0.296	86.21	140.58	0.61	0.63184	6.98808	6.22417	6.5093	7.17903	5.42405	6.44761	7.37255	7.22321	7.41935	6.98808	7.48798
7906751	---	---	0.870477	0.92	5.63	5.58	1.01	0.420517	2.17097	2.29579	2.53638	2.38561	3.31114	3.33153	2.32152	2.38087	2.17934	2.1865	2.41374
7906753	---	---	0.860937	0.914	35.48	35.76	0.99	0.162705	5.23645	5.33687	5.34724	4.84967	5.23645	5.33504	5.1639	5.13899	5.08509	5.11208	4.93325
7906757	FCGR2A	2212	0.20895	0.388	21.15	31.35	0.67	0.508348	4.81942	4.4572	4.4096	5.00427	3.76411	5.1076	4.37581	5.55254	5.1099	4.29017	5.06033
7906764	HSPA6	3310	0.0269013	0.296	44.19	26.9	1.64	0.582194	4.84635	5.45922	5.3478	4.73366	6.2448	5.81194	4.4638	4.67011	4.61632	4.84839	4.53317
7906767	FCGR2B	2213	0.922447	0.953	109.79	107.79	1.02	0.448061	7.22537	6.5601	6.33274	7.11404	6.90677	6.11458	6.35301	7.61501	6.90677	6.49795	6.90419
7906775	HSPA6	3310	0.0936906	0.301	236.3	102.39	2.31	0.822684	6.42161	7.99353	8.11581	5.94219	7.71662	8.58155	6.78279	6.90109	6.78549	6.73512	6.63779
7906777	FCGR2B	2213	0.44047	0.593	13.79	11.08	1.24	0.705531	3.18539	3.47183	3.60422	3.47781	3.99028	5.52496	3.09361	3.52299	3.34922	3.39806	2.857
7906784	---	---	0.0265493	0.296	5.71	6.4	0.89	0.311235	2.26165	2.48821	2.54694	2.38703	2.95398	3.35374	2.60141	2.41	2.41111	2.48511	2.45672
7906786	FCRLA	84824	0.113072	0.311	19.55	14.38	1.36	0.66048	3.54881	4.58324	4.21278	3.50141	5.44878	4.84497	3.71696	3.7155	3.44113	3.63235	3.66529
7906797	FCRLB	127943	0.754871	0.841	42.61	40.83	1.04	0.326991	4.94104	5.53005	5.30599	4.80118	5.9416	5.78963	5.31986	5.23017	5.26733	5.31293	5.33768
7906808	---	---	0.430682	0.584	10.71	9.72	1.1	0.530816	3.02256	3.49172	3.84197	2.90164	3.85377	4.52654	3.03692	2.8361	3.32982	3.08354	2.93078
7906810	DUSP12	11266	0.954834	0.973	55.9	55.62	1	0.180808	5.80458	5.79079	6.05054	6.12541	5.52392	5.79878	5.7614	6.0341	5.7703	5.6695	5.69004
7906819	ATF6	22926	0.0654974	0.296	125.63	250.38	0.5	1.02727	8.28722	7.13633	7.1474	8.00288	5.84701	5.51654	8.42911	8.32925	8.16705	8.07468	8.18272
7906838	NOS1AP	9722	0.041163	0.296	157.43	78.22	2.01	0.523878	6.364	6.98988	7.00131	6.38022	7.53755	7.63366	6.3704	6.39852	6.29196	6.48069	6.09214
7906852	UHMK1	127933	0.0153509	0.296	126.26	236.65	0.53	0.878494	8.00648	7.00369	6.58633	7.99945	6.25415	5.95892	8.39874	8.16783	8.00431	7.99615	8.17033
7906863	UAP1	6675	0.703327	0.803	81.83	87.2	0.94	0.295109	6.19552	5.73179	6.13735	6.66645	6.62645	6.41715	6.48959	6.78264	6.55973	6.29439	6.42161
7906878	DDR2	4921	0.0572181	0.296	34.32	43.47	0.79	0.26469	5.18788	5.21113	4.88504	5.04998	5.39622	5.33922	4.99046	5.83726	5.29659	5.53859	5.29415
7906898	---	---	0.215146	0.393	38.76	28.46	1.36	0.618879	4.69202	5.5875	5.01768	4.03682	6.11395	5.85279	4.70514	4.78436	4.48759	4.90584	4.6995
7906900	DDR2	4921	0.457768	0.608	27.54	35.69	0.77	0.58411	5.1962	5.68898	4.52193	4.78199	3.75609	5.62784	4.53803	5.63586	5.20075	4.90812	5.12108
7906904	HSD17B7	51478	0.377736	0.54	25.91	29.97	0.86	0.177649	5.17414	4.78628	5.0557	4.90255	4.8652	4.53053	4.94134	4.7491	4.84233	4.64883	4.84233
7906919	RGS4	5999	0.994871	0.997	24.57	24.55	1	0.346109	4.2074	4.7193	5.10613	4.6589	5.20597	4.56361	4.2343	4.90907	4.19215	4.58213	4.49023
7906930	NUF2	83540	0.570569	0.7	10.85	12.04	0.9	0.23957	3.72862	3.29979	3.80592	3.70494	3.40348	3.82449	3.15572	3.61517	3.20688	3.39866	3.43672
7906948	RN5S63	100873298	0.094738	0.301	30.54	13.79	2.21	1.14884	3.31896	3.93732	5.21415	3.75682	6.20703	6.40963	3.55172	3.35902	3.72812	3.93507	3.29388
7906950	---	---	0.207624	0.387	18.63	17.06	1.09	0.418172	3.76748	4.19737	4.50963	3.88271	4.97923	4.72645	3.8544	4.062	3.73339	4.00544	3.84923
7906952	RNU5F-6P	100873833	0.340449	0.505	8.23	7.09	1.16	0.61411	2.62117	3.25545	2.90741	2.48784	3.56614	4.47501	2.56651	2.57429	2.50291	2.57429	2.80467
7906954	PBX1	5087	0.0202592	0.296	259.04	359.22	0.72	0.747697	8.47567	8.05293	7.46653	8.81167	6.99825	7.11423	8.91224	8.6168	8.78459	8.94275	8.86944
7906969	---	---	0.134878	0.325	102.08	60.93	1.68	0.642203	5.25382	6.77805	6.81746	5.68696	6.51429	7.36897	6.01035	5.68447	5.67998	6.43599	5.80016
7906973	LRRC52	440699	0.544266	0.679	14.79	13.59	1.09	0.55028	3.2115	4.18697	3.94	3.32773	4.48318	5.00164	3.59132	3.62867	3.4575	3.68798	3.37956
7906978	MGST3	4259	0.156223	0.343	492.81	815.89	0.6	1.21028	10.4326	9.07898	8.21779	10.109	6.76283	7.68378	10.1884	9.89917	10.0379	9.79913	10.007
7906988	LOC440700	440700	0.19828	0.379	10.12	11.27	0.9	0.321381	3.20137	3.55818	3.57954	3.04437	3.67992	4.1395	3.32553	3.31366	3.07822	3.47425	3.1466
7906993	---	---	0.911764	0.946	34.3	34.71	0.99	0.306732	4.46596	5.07479	5.21615	4.92962	5.50273	5.5682	5.11054	4.844	5.09467	4.91524	5.22848
7906995	UCK2	7371	0.128278	0.32	126.23	87.3	1.45	0.304687	6.3053	6.49774	6.93011	6.49118	7.35926	6.92955	6.49774	6.50583	6.57131	6.49774	6.48046
7907008	RN5S64	100873299	0.130873	0.322	24.19	14.93	1.62	0.883159	3.62096	4.30332	4.9545	3.20239	5.79146	5.57296	3.64445	3.78573	3.40786	4.02171	3.61781
7907010	FMO8P	100129007	0.258214	0.433	29.66	18.59	1.59	0.918148	3.51133	4.1901	4.3968	4.36322	6.4212	5.92798	3.96679	4.2119	3.72007	4.59384	3.70335
7907012	FMO9P	116123	0.138105	0.328	15.54	11.13	1.4	0.73461	3.24321	3.84387	3.59789	3.29835	4.9226	5.24728	3.43109	3.05016	3.20662	3.32182	3.21527
7907024	POGK	57645	0.730922	0.823	113.5	122.73	0.92	0.569596	7.11381	6.74992	7.16283	7.91053	6.10827	5.75648	7.04511	7.01181	7.11855	7.15386	7.0032
7907032	MAEL	84944	0.0001945	0.11	9.05	13.31	0.68	0.329167	3.1313	3.02222	3.24638	2.96212	4.06974	3.72396	3.4098	3.45798	3.53598	3.4745	3.68554
7907051	---	---	0.356259	0.52	7.37	6.36	1.16	0.615951	2.6175	3.08368	2.75819	2.31957	4.43869	3.14059	2.31495	2.41697	2.62801	2.38083	2.55296
7907053	DUSP27	92235	0.55777	0.69	19.4	20.22	0.96	0.321913	4.20035	4.45923	4.31461	3.8558	4.75399	4.91164	4.31395	4.31461	4.01994	4.27815	3.9204
7907058	POU2F1	5451	0.524855	0.664	160.37	185.96	0.86	0.661765	8.07735	7.37322	7.34809	8.10982	6.53173	6.00446	7.82746	7.98002	7.52328	7.84645	7.59836
7907079	RCSD1	92241	0.0730427	0.296	83.15	51.68	1.61	0.496299	5.59186	6.24789	6.15183	5.5788	6.69179	6.91169	5.83933	5.76803	5.32028	5.78679	5.59777
7907090	LOC100128751	100128751	0.905483	0.942	21.53	21.29	1.01	0.354396	4.17072	4.82357	4.57723	4.03336	4.70291	5.05075	4.25324	4.48157	3.83973	4.37437	4.32791
7907092	MPZL1	9019	0.174168	0.358	139.05	119.39	1.16	0.410645	7.39585	6.83192	6.87038	7.9354	6.35633	6.75948	6.95152	7.28613	6.95152	6.80011	7.13253
7907104	DCAF6	55827	0.355142	0.519	154.1	202.29	0.76	0.7625	8.1522	7.33548	7.5027	8.09338	5.69362	6.52346	7.84664	8.01468	7.84769	7.91889	7.84381
7907124	TIPRL	261726	0.0381919	0.296	38.38	86.64	0.44	0.83132	6.63509	5.06528	5.28231	6.70314	4.56955	5.00318	6.3555	6.23785	6.9691	6.43906	6.52339
7907135	SFT2D2	375035	0.045155	0.296	45.77	120.64	0.38	1.0728	7.21829	5.41658	5.54498	7.41563	4.48158	4.91759	6.92214	6.92211	7.04468	6.92375	7.39999
7907146	TBX19	9095	0.128316	0.32	46.69	33.18	1.41	0.555214	4.93212	5.62005	5.65185	4.53886	5.72848	6.39905	4.93809	5.08437	4.73043	5.28714	4.7677
7907156	XCL1	6375	0.984458	0.99	18.42	18.33	1	0.613809	3.69218	3.89055	4.77525	3.54339	5.61409	4.23759	3.66495	4.43238	4.32161	3.6993	3.96037
7907160	ATP1B1	481	0.196337	0.377	1252.84	2872.68	0.44	1.77733	11.8491	11.219	10.4526	12.0988	7.17437	7.37817	11.6619	11.4946	11.6748	11.748	11.6798
7907171	BLZF1	8548	0.120664	0.315	73.97	130.96	0.56	0.863134	7.21726	6.22513	6.45153	7.86043	5.11654	5.31923	7.20636	7.05192	7.1958	7.2493	7.16778
7907183	C1orf112	55732	0.779736	0.859	10.39	10.86	0.96	0.28532	3.43291	3.31738	3.18288	3.85068	3.73619	3.82871	3.1531	3.43291	3.20428	3.06918	3.17792
7907211	---	---	0.0928101	0.301	139.59	63.77	2.19	0.82425	5.86938	7.04233	6.79157	5.28859	7.72518	7.76983	5.87678	5.5793	6.15151	6.17938	6.25054
7907213	GORAB	92344	0.134572	0.325	39.95	33.5	1.19	0.294725	5.19868	5.03758	5.36824	5.0543	5.61503	5.77414	4.84114	4.96723	5.17136	4.98199	4.9451
7907222	PRRX1	5396	0.126366	0.319	26.07	21.04	1.24	0.433922	4.27816	4.68308	4.88366	4.47492	4.88694	5.53158	4.27115	4.47148	4.13821	4.0661	4.21587
7907232	C1orf129	80133	0.649648	0.763	6.47	6.76	0.96	0.388926	2.60566	2.83739	2.58252	2.48529	3.82989	2.68968	2.55632	2.48394	2.44216	2.59294	2.64385
7907249	FMO3	2328	0.114826	0.311	22.89	32.29	0.71	0.580706	4.48725	4.52289	4.72813	3.46178	5.46535	4.88748	4.30602	5.56299	5.19933	4.76406	4.78657
7907260	FMO6P	388714	0.429212	0.583	11.53	12.56	0.92	0.402282	3.22718	3.45452	3.95703	3.30715	4.57042	3.74425	3.41484	3.56471	3.39	3.62671	3.1466
7907271	FMO2	2327	0.0755652	0.297	21.68	53.43	0.41	0.959474	6.06045	4.79888	4.3528	6.01154	3.68653	3.72208	6.60216	5.63542	5.2231	5.68077	5.45735
7907297	FMO4	2329	0.0015264	0.192	101.98	435.76	0.23	1.49406	7.30538	6.94794	6.28746	8.22872	6.15208	5.38918	9.44854	7.99437	9.00049	9.61591	9.49065
7907308	---	---	0.841703	0.901	10.42	10.06	1.04	0.554898	3.19889	3.3525	3.02879	2.98423	4.89231	3.63935	3.1466	3.07025	3.24508	3.04459	2.97633
7907310	PRRC2C	23215	0.380416	0.542	213.04	315.32	0.68	1.09443	8.70534	8.39661	8.3379	8.90823	5.97869	5.88239	8.55192	8.86949	8.45824	8.62208	8.54812
7907349	---	---	0.180727	0.364	11.7	13.03	0.9	0.319181	3.28615	3.594	3.98809	3.39232	4.00731	4.20076	3.51314	3.72873	3.45965	3.52179	3.20296
7907351	---	---	0.0651378	0.296	162.71	85.25	1.91	0.518496	6.37039	7.07773	7.13828	6.25517	7.60145	7.62611	6.57616	6.35544	6.31758	6.76073	6.32815
7907353	METTL13	51603	0.0355593	0.296	44.41	79.59	0.56	0.565384	6.41227	5.46323	5.69668	6.20366	4.79727	5.38441	6.36429	6.43179	6.4801	6.07874	6.47716
7907368	---	---	0.71624	0.813	37.06	39.09	0.95	0.38674	4.8088	5.53767	5.51831	4.66251	5.20031	5.72487	5.40117	4.60058	5.38209	5.57371	5.15236
7907370	DNM3	26052	0.740571	0.83	33.37	31.45	1.06	0.291766	5.28172	5.54108	5.20027	5.48721	4.69731	5.15938	4.9639	4.82227	5.01907	4.68547	4.91661
7907394	---	---	0.169697	0.354	8.78	7.83	1.12	0.541689	2.84697	3.03731	3.19188	2.66358	3.94525	4.24374	2.68971	2.73901	2.78086	2.68971	2.78814
7907396	C1orf105	92346	0.143687	0.332	8.13	9.3	0.87	0.230116	2.87825	3.3863	3.20602	2.9063	3.54608	3.32122	3.07986	2.87996	3.04142	2.88811	3.02983
7907404	C1orf9	51430	0.105514	0.306	30.41	56.1	0.54	0.676671	6.29279	5.08418	4.81438	6.27271	4.68653	4.26747	5.70225	5.80568	5.79162	5.68435	6.02582
7907430	FASLG	356	0.210086	0.389	16.73	15.35	1.09	0.457936	3.59825	4.21278	4.20427	3.55858	4.83634	4.75693	3.80058	3.80429	3.5835	3.81896	3.68558
7907439	PRDX6	9588	0.106272	0.307	325.03	901.37	0.36	1.68988	10.2256	8.86856	8.02998	10.4546	5.88655	6.16899	10.2483	10.0825	10.0236	10.296	9.9801
7907445	KLHL20	27252	0.0320211	0.296	88.2	136.71	0.65	0.597019	6.90257	6.51281	6.31199	7.13958	6.33401	5.58589	7.69445	6.98479	6.94448	7.48001	7.13747
7907462	---	---	0.105422	0.306	6.71	7.96	0.84	0.240721	2.46169	2.77773	3.13696	2.78914	2.82408	3.31667	2.73752	2.63691	2.70436	3.02394	2.73466
7907464	---	---	0.370989	0.534	14.72	12.09	1.22	0.657862	3.29546	3.49476	3.59847	3.45125	4.61066	5.31786	3.33101	3.47417	3.37236	3.20239	3.45125
7907466	DARS2	55157	0.019687	0.296	57.98	154.04	0.38	1.06052	7.38855	5.65783	5.11908	7.48422	5.01127	5.7787	7.59582	7.19014	7.51109	7.4105	7.51641
7907486	ZBTB37	84614	0.209469	0.389	39.81	47	0.85	0.205177	5.49888	5.52548	5.83553	5.25445	5.05395	5.29862	5.62655	5.41645	5.49888	5.48465	5.5561
7907492	---	---	0.0064635	0.269	41.47	58.52	0.71	0.256232	5.46379	5.54939	5.51239	5.77805	5.23851	5.33007	5.86286	5.99007	5.68967	6.0165	5.73906
7907531	GPR52	9293	0.225832	0.403	14.55	17.33	0.84	0.278014	3.79193	4.10171	4.32638	3.81366	3.94256	4.4073	3.91431	4.02286	3.81437	4.36923	3.52016
7907535	---	---	0.039794	0.296	7.46	6.71	1.11	0.4931	2.69252	2.79453	2.89535	2.55053	3.82435	3.77089	2.52251	2.46374	2.56569	2.55614	2.54431
7907537	CACYBP	27101	0.50021	0.644	97.36	87.58	1.11	0.206676	6.30948	6.24364	6.43489	6.31338	6.69074	6.78913	6.43489	6.31002	6.57688	6.43489	6.84194
7907549	TNN	63923	0.230237	0.407	26.81	20.26	1.32	0.61691	4.0749	4.55201	4.62231	3.88465	5.84441	5.43889	4.11646	4.20673	4.12743	4.21443	4.19885
7907568	---	---	0.0921613	0.3	17.48	13.69	1.28	0.593232	3.60389	4.47192	3.96591	3.5009	4.83705	5.03809	3.46544	3.71824	3.23432	3.823	3.57344
7907572	PAPPA2	60676	0.0650867	0.296	122.17	49.42	2.47	1.13077	7.2554	8.72897	7.25835	6.34851	5.74141	5.86394	5.28574	6.43883	5.13249	6.23067	4.83786
7907601	FAM5B	57795	0.150601	0.338	17.56	13.05	1.35	0.661961	3.66655	3.95142	3.73801	3.45469	5.08105	5.25394	3.56614	3.39304	3.43631	3.57985	3.45772
7907611	RASAL2	9462	0.684493	0.789	69.33	76.32	0.91	0.498125	6.62449	6.25073	6.27947	7.13991	5.15624	5.82981	6.23778	6.59681	6.33291	6.03112	6.26284
7907633	TEX35	84066	0.294386	0.465	12.43	10.85	1.15	0.586956	3.22572	3.52892	3.55997	3.05315	4.57822	4.70141	3.53019	3.02163	3.11262	3.23814	3.16011
7907649	C1orf220	400798	0.0775239	0.297	23.72	19.5	1.22	0.497207	3.89933	5.00442	4.70268	3.95605	5.13912	5.16529	4.07053	4.15237	4.01291	4.19994	4.12464
7907655	RN5S69	100873304	0.682195	0.787	59.94	48.52	1.24	0.838275	5.32991	6.25311	6.38582	5.7573	4.08215	7.43032	5.25415	5.90583	5.94665	5.42843	5.32847
7907657	RALGPS2	55103	0.106405	0.307	27.65	44.28	0.62	0.495087	5.43627	4.58722	4.83009	6.06536	4.64841	4.69534	5.17558	5.2754	5.83972	5.27557	5.59829
7907680	FAM20B	9917	0.210209	0.389	117.47	145.38	0.81	0.574429	7.40963	6.92008	6.43795	7.97045	6.22653	6.16323	7.37973	7.33664	7.24079	7.3213	7.46947
7907690	TOR3A	64222	0.927071	0.956	50.15	49.46	1.01	0.255038	6.05092	5.51902	5.2264	5.5912	6.09631	5.58621	5.617	5.43927	5.79406	5.50716	5.65995
7907700	---	---	0.0655344	0.296	47.54	25.72	1.85	0.811676	4.3696	5.39674	5.83848	4.29278	6.24714	6.47034	4.57646	4.6464	4.22746	4.69657	4.6341
7907702	SOAT1	6646	0.0857991	0.299	43.71	105.26	0.42	1.0957	7.37571	5.61495	4.93509	7.42475	4.27154	5.04875	6.89951	6.98437	6.88831	6.38842	6.9435
7907719	AXDND1	126859	0.798541	0.872	7.83	7.97	0.98	0.329255	2.86049	3.10777	2.9375	2.84152	3.55577	3.58471	2.82808	2.53575	2.9375	2.68183	2.8224
7907747	RNU5F-2P	100873826	0.414535	0.571	8.73	8.18	1.07	0.51164	2.79054	3.30437	3.19628	2.65766	4.29484	3.70355	2.84893	2.67585	2.85918	2.88397	2.72852
7907749	TDRD5	163589	0.900416	0.939	13.8	13.53	1.02	0.303108	3.76965	3.98099	3.68317	4.17386	3.97145	4.33163	3.59734	3.39043	3.68317	3.38135	3.64066
7907769	FAM163A	148753	0.136006	0.326	26.82	21.79	1.23	0.523685	4.15095	5.01154	5.04824	3.82724	5.26637	5.3998	4.2657	4.24011	4.29113	4.40738	4.23257
7907773	TOR1AIP1	26092	0.0540625	0.296	124.15	217.58	0.57	0.897476	8.0715	6.96627	6.32719	8.30602	5.79284	6.41439	8.13936	7.968	8.01013	7.91732	8.03867
7907788	---	---	0.0904781	0.3	33.88	20.03	1.69	0.755738	4.12154	4.80813	4.98222	4.23468	6.37196	5.60578	4.18732	4.11352	4.21803	4.13263	4.10597
7907790	CEP350	9857	0.0676991	0.296	85.74	133.76	0.64	0.632729	7.07739	6.61911	6.6211	7.1482	5.896	5.36653	7.2357	7.15469	7.30507	7.08631	7.26457
7907830	QSOX1	5768	0.297053	0.467	106.89	91.55	1.17	0.321267	6.98684	6.76153	6.68886	6.85005	5.93988	6.72707	6.42586	7.0021	6.21766	6.63639	6.61213
7907847	LOC100506242	100506242	0.504013	0.647	19.57	22.12	0.88	0.4244	3.83434	4.99327	5.24953	3.95232	4.62642	4.18813	4.37423	4.40655	4.11062	4.43379	4.24075
7907849	LHX4	89884	0.431794	0.585	49.49	38.78	1.28	0.646436	4.64871	5.62482	5.55281	4.37757	6.71646	6.07734	5.29678	5.19549	5.17425	4.94586	5.45913
7907859	VDAC1P4	7418	0.0453215	0.296	29.29	65.32	0.45	0.780529	5.85269	5.40741	4.30105	6.42887	4.31714	4.69124	6.33578	5.75855	6.10686	6.02588	5.99234
7907861	XPR1	9213	0.0254628	0.296	129.9	405.94	0.32	1.45649	8.83046	7.0131	6.62485	8.9398	5.43805	5.7757	9.37467	8.71834	8.98312	8.98073	8.97042
7907882	KIAA1614	57710	0.081334	0.297	58.6	42.82	1.37	0.427386	5.09709	5.88746	6.14454	5.21038	5.9862	6.33559	5.47864	5.49027	5.17393	5.43466	5.25676
7907893	MR1	3140	0.297436	0.468	31.2	45.18	0.69	0.632644	6.01807	4.94102	4.88266	6.54119	4.96586	4.16988	5.40971	5.8006	5.4074	5.31994	5.31994
7907904	IER5	51278	0.0862241	0.299	192.86	94.44	2.04	0.619862	6.4155	7.52611	7.19287	6.20687	7.82714	8.06524	6.67362	6.82445	6.40672	6.71826	6.55064
7907907	GM140	100287948	0.355458	0.52	18.54	16.44	1.13	0.501859	3.65523	3.9843	4.31095	3.75429	5.16122	4.90215	3.84925	3.9843	3.73407	3.91441	3.73905
7907911	CACNA1E	777	0.824154	0.889	21.34	20.73	1.03	0.468916	3.98592	4.6472	4.60274	3.6391	5.35347	4.77416	4.29068	4.27729	4.23103	4.3418	3.90033
7907960	---	---	0.106677	0.307	6.45	7.07	0.91	0.279707	2.55398	2.9524	2.8124	2.41172	3.27472	3.17489	2.71399	2.58437	2.56136	2.6215	2.53033
7907962	---	---	0.645722	0.76	36.74	34.27	1.07	0.395563	4.60233	5.31981	5.18951	4.58393	5.8922	5.53293	4.98688	4.75681	4.93092	5.20618	5.19919
7907964	---	---	0.824063	0.889	9.17	8.89	1.03	0.484755	3.15634	3.07389	3.15634	2.83058	3.51074	4.43036	2.76205	2.89775	3.0881	3.21805	2.64871
7907966	---	---	0.0882105	0.3	25.42	16.56	1.53	0.75249	3.42009	4.68137	4.86947	3.91417	5.71245	5.39276	3.89575	3.78392	3.74326	4.09233	3.75435
7907968	---	---	0.417813	0.574	11.44	12	0.95	0.330558	3.37188	3.5928	3.89865	3.23198	4.00213	4.17777	3.49738	3.41473	3.18856	3.38883	3.30452
7907970	---	---	0.392687	0.553	16.31	19.92	0.82	0.356512	4.42775	3.74135	3.82397	4.81538	4.56092	4.06726	4.52694	3.80236	4.08371	3.98493	4.32708
7907972	LINC00272	388719	0.120129	0.315	14.68	11.38	1.29	0.632074	3.24021	4.03176	3.94535	3.25582	4.48691	5.07043	3.19581	3.41444	3.372	3.23963	3.18025
7907977	RGSL1	353299	0.547993	0.682	8.39	7.94	1.06	0.514	2.60573	3.02277	2.886	2.94846	4.15343	3.85081	2.68733	2.69974	2.8445	2.54274	2.99583
7907986	RGSL1	353299	0.393655	0.554	8.34	7.77	1.07	0.544801	2.75673	2.88241	2.88241	2.71104	4.1915	3.99827	2.80189	2.72902	2.65829	2.79383	2.6682
7908003	NPL	80896	6.04e-05	0.0772	24.9	159.44	0.16	1.4678	5.36104	4.63166	4.40015	5.00518	4.39403	5.17184	7.34679	8.1867	6.63714	7.88954	7.37566
7908022	DHX9	1660	0.0984013	0.303	100.49	212.47	0.47	1.18849	8.22017	6.67057	5.92887	8.86075	5.48156	5.59327	8.06993	7.83168	8.16498	7.83509	7.96793
7908041	LAMC1	3915	0.491336	0.636	130.36	159.04	0.82	0.763943	8.05013	6.9812	7.11372	8.19436	5.72606	6.1083	7.30689	7.92311	7.34419	7.29645	7.59795
7908072	LAMC2	3918	0.0868531	0.299	66.09	35.26	1.87	0.951789	6.60586	5.72173	6.44753	7.07464	5.82281	5.16931	4.68669	6.67141	5.01619	4.38389	4.5375
7908097	SMG7	9887	0.147564	0.336	84.64	165.05	0.51	1.02396	7.53566	7.03105	6.71677	7.91021	5.02392	5.04914	7.65198	7.56808	7.47332	7.58499	7.51364
7908125	RGL1	23179	0.002152	0.221	184.91	312.3	0.59	0.783445	8.26928	6.77309	7.16773	7.88409	7.18429	6.92954	8.76351	8.38134	8.84245	8.23357	8.77912
7908147	TSEN15	116461	0.823071	0.888	76.43	73.3	1.04	0.28868	6.16885	5.86737	6.38064	6.32693	5.69564	6.82581	6.15699	6.28915	6.22175	6.14332	6.33209
7908155	---	---	0.323285	0.49	12.16	10.19	1.19	0.620983	2.9375	3.7905	4.2911	3.06525	3.80687	4.77208	3.27476	2.77401	3.00301	3.23361	3.30511
7908157	---	---	0.61581	0.737	7.78	7.57	1.03	0.459755	2.72445	3.08581	3.01792	2.51973	3.97163	3.63399	2.75373	2.69993	2.62947	2.75494	2.63167
7908159	---	---	0.0698819	0.296	47.82	28.71	1.67	0.739393	4.40438	5.91196	6.24258	4.26457	5.78521	6.1765	4.71181	4.84385	4.57547	4.78226	4.76573
7908161	C1orf21	81563	0.319099	0.487	67.75	74.41	0.91	0.213763	5.91823	6.05696	5.96379	6.22842	6.21135	5.95983	6.39397	6.39488	5.80158	6.41649	6.20336
7908169	RNF2	6045	0.437931	0.591	39.16	45.7	0.86	0.364207	5.79042	5.29465	4.90223	6.2047	5.47916	5.02113	5.28131	5.76301	5.47916	5.4616	5.37528
7908178	SWT1	54823	0.0745295	0.296	22.75	37.1	0.61	0.362372	5.09903	4.84578	4.55533	5.35545	4.32538	4.40452	4.98746	5.06145	5.34847	5.07897	5.24145
7908204	HMCN1	83872	0.773274	0.854	19.52	18.2	1.07	0.481892	4.0114	4.5123	4.42813	5.60894	4.37437	4.27445	4.0781	4.03072	3.97914	3.9043	4.02221
7908312	PRG4	10216	0.291683	0.462	9.64	10.32	0.93	0.359812	3.2052	3.55295	3.30799	2.85656	4.1146	3.7437	3.06689	3.10078	3.1694	3.27014	3.06609
7908328	---	---	0.0943969	0.301	176.19	90.28	1.95	0.637899	6.31219	7.40387	7.5302	5.88689	7.73321	7.62623	6.71216	6.72712	6.16617	6.77676	6.41001
7908330	C1orf27	54953	0.0522434	0.296	33.36	114.13	0.29	1.33954	6.93449	5.63994	5.30437	7.27834	3.94605	3.52749	7.12077	6.75621	7.09788	6.76215	7.02617
7908347	OCLM	10896	0.826707	0.891	14.36	14.67	0.98	0.386946	3.5336	4.39425	4.34965	3.45489	4.48291	4.07094	3.52541	3.7364	3.66456	3.86879	3.53497
7908351	PLA2G4A	5321	0.465063	0.613	13.21	15.5	0.85	0.326135	4.11626	4.01857	3.64714	3.99806	4.04947	3.7754	3.22515	4.31909	4.0808	3.43697	3.70302
7908371	ERVMER61-1	339476	0.344748	0.51	12.69	11.61	1.09	0.506669	3.3827	3.85554	3.49694	3.11985	4.44418	4.61967	3.21092	3.2631	3.29393	3.48997	3.29692
7908376	RGS18	64407	0.583066	0.711	7.62	7.88	0.97	0.350586	2.53067	3.19943	2.92394	2.89241	3.57093	3.56317	2.83999	2.79509	2.77748	2.64369	2.69336
7908382	RGS21	431704	0.800569	0.873	9.7	9.82	0.99	0.446939	2.97538	3.20132	3.39752	2.94586	4.24059	4.03626	3.06704	3.09728	3.18587	2.96913	2.97307
7908388	RGS1	5996	0.326686	0.493	8.02	9.13	0.88	0.41241	2.9713	3.19747	3.0543	2.63813	4.15903	3.04966	2.9814	3.37799	2.80564	2.7733	2.86504
7908397	RGS13	6003	0.570207	0.7	11.71	10.81	1.08	0.597786	2.89234	3.75269	4.02475	2.84949	4.20609	4.6666	3.30268	2.99975	3.18371	3.0617	3.45511
7908407	RPS27A	6233	0.172819	0.357	298.69	500.82	0.6	1.13559	9.30882	8.5381	8.10452	9.49553	7.03826	6.08984	9.36757	9.26503	9.29469	9.28598	9.40596
7908409	RGS2	5997	0.479654	0.626	21.63	23.78	0.91	0.258153	4.57628	4.68765	4.50218	4.50218	4.75913	4.63851	4.28391	5.04078	4.24473	4.12387	4.45345
7908421	TROVE2	6738	0.0743755	0.296	64.22	202.35	0.32	1.42556	7.91876	6.30802	6.61193	8.11438	4.31569	4.49596	8.01506	7.65389	8.00788	7.79892	8.01231
7908437	CDC73	79577	0.269541	0.443	155.45	204.3	0.76	0.7303	8.08366	7.47177	7.28768	8.15437	6.07899	6.23378	7.83596	7.84785	7.9868	7.79719	8.09098
7908459	CFH	3075	0.53828	0.675	45.32	63.6	0.71	0.964782	6.27686	5.2824	7.42449	6.3773	4.24178	4.61048	5.57927	7.18605	5.62707	5.84413	5.71227
7908481	CFHR3	10878	0.220338	0.398	6.82	7.57	0.9	0.301009	2.4304	3.01427	3.05485	2.65509	2.85449	3.55915	2.66338	2.76733	2.66754	2.66818	2.70553
7908488	CFHR1	3078	0.288966	0.46	13.52	10.09	1.34	0.796071	3.20064	3.34049	4.8211	3.25356	5.00965	3.76084	2.69587	3.98731	3.31618	2.54482	2.99473
7908492	CFHR4	10877	0.585039	0.712	7.04	6.29	1.12	0.672055	1.9289	3.39328	2.53803	2.66358	3.51071	4.11768	2.90022	2.2872	2.45937	1.97446	2.66358
7908496	CFHR2	3080	0.0590074	0.296	7.76	6.01	1.29	0.631084	2.83231	2.34524	2.78035	2.78179	3.93827	4.03286	2.3239	2.65442	2.428	2.20427	2.3317
7908499	CFHR5	81494	0.999932	1	8.47	8.47	1	0.455214	2.89418	3.04529	3.10156	2.8286	3.14127	4.37088	2.73895	2.99332	2.80828	2.93829	2.77975
7908508	CRB1	23418	0.448808	0.6	16.16	14.49	1.12	0.522029	3.58621	3.9131	4.10449	3.45433	4.57645	5.14407	3.64113	3.7184	3.44043	3.79971	3.65286
7908525	C1orf53	388722	0.120217	0.315	57.17	46.39	1.23	0.319966	5.90375	5.85286	6.11784	5.13804	5.61496	6.20463	5.44454	5.50475	5.5502	5.54261	5.43563
7908529	LHX9	56956	0.435197	0.588	33.3	29.8	1.12	0.389922	4.79704	5.66133	5.30469	4.41094	4.94534	5.60121	4.82375	4.75512	4.80362	4.89194	4.67403
7908543	NEK7	140609	0.0322834	0.296	46.11	127.76	0.36	1.09704	7.06868	5.49607	5.29249	7.62189	4.80342	4.75504	7.39557	7.02536	7.08551	7.03364	7.14297
7908553	PTPRC	5788	0.641951	0.757	23.54	26.21	0.9	0.518776	4.60461	4.21552	4.35207	4.65589	5.28047	4.86959	4.10347	5.7308	4.57629	3.94758	4.57629
7908591	---	---	0.462359	0.611	41.55	34.4	1.21	0.465374	4.97391	4.81208	5.41977	5.24165	6.51145	5.22047	5.1121	5.09063	4.8723	4.97351	5.07228
7908593	---	---	0.317363	0.485	9.61	8.16	1.18	0.675442	2.7133	3.18051	3.40907	2.57117	4.74971	4.01677	2.69521	2.85232	2.89859	2.7046	2.83206
7908595	---	---	0.185749	0.368	9.81	8.56	1.15	0.507804	3.09695	3.16231	3.94684	2.87848	3.99779	3.91131	2.76718	2.65278	3.18712	2.73878	2.94692
7908597	NR5A2	2494	0.118898	0.314	24.77	16.39	1.51	0.663669	4.09161	4.62851	4.60876	4.33259	4.59425	6.01613	3.82565	4.05253	3.76717	3.7186	3.83149
7908610	---	---	0.904822	0.942	7.46	7.38	1.01	0.426618	2.84972	2.77666	3.00664	2.60298	4.01524	3.17447	2.7193	2.71949	2.60991	2.41987	2.8167
7908612	FAM58BP	339521	0.044607	0.296	40.53	31.31	1.29	0.426128	4.5344	5.60437	5.50664	5.04017	5.70444	5.62509	4.94768	4.88907	4.62741	5.1609	4.72177
7908614	CAMSAP2	23271	0.166443	0.351	47.58	91.18	0.52	0.920021	6.93426	5.71823	6.18724	7.30466	4.75258	4.30808	6.50331	6.6608	6.76576	6.52316	6.46458
7908635	RPL34P1	26514	0.209293	0.388	216.17	283.29	0.76	0.726178	8.26965	7.54999	7.76676	8.47633	6.24747	7.29383	8.50272	8.12396	8.55411	8.42911	8.62443
7908637	GPR25	2848	0.0827172	0.297	181.01	78.26	2.31	0.796779	5.9535	7.19222	7.31644	5.95189	7.78962	8.31049	6.4007	6.44454	6.06431	6.51341	6.19811
7908639	C1orf106	55765	0.218923	0.397	75.21	64.19	1.17	0.216071	5.92089	6.09595	6.21233	6.02512	6.48273	6.16057	6.28781	5.91416	5.80933	6.23885	5.79151
7908650	IGFN1	91156	0.888037	0.932	27.08	26.68	1.01	0.392072	4.3986	5.46802	5.05	4.08474	5.01168	5.07066	4.81118	4.55776	4.44558	4.75852	4.50176
7908672	PKP1	5317	0.0780048	0.297	31.31	24.69	1.27	0.485454	4.45603	5.23997	5.15325	4.1981	5.33298	5.58141	4.6239	4.45053	4.1819	4.76447	4.42507
7908692	RPS10P7	376693	0.708562	0.807	18.86	20.15	0.94	0.281056	4.26627	4.13875	4.20861	4.50987	4.19657	5.0686	4.20861	4.13649	4.22483	4.13518	4.09463
7908694	NAV1	89796	0.697157	0.798	57.79	55.7	1.04	0.182401	5.93655	5.56044	5.86378	5.94974	5.83538	6.0489	5.59786	6.13445	5.67805	5.79679	5.70948
7908728	---	---	0.18312	0.366	30.59	22.64	1.35	0.613198	4.0247	5.37497	5.08772	4.32303	4.96586	6.02309	4.35866	4.3201	4.29832	4.62171	4.14434
7908730	---	---	0.169867	0.354	8.54	9.82	0.87	0.405847	2.71474	3.52722	3.35007	2.68853	4.11007	3.38239	2.95493	2.91777	3.21791	3.13416	3.07312
7908732	IPO9	55705	0.0533866	0.296	89.22	162.5	0.55	0.867645	7.57294	6.06041	6.2797	8.01774	6.06366	5.43471	7.49437	7.55472	7.60166	7.54885	7.47015
7908758	SHISA4	149345	0.0280866	0.296	70.17	56.3	1.25	0.211756	5.78937	6.31613	6.05981	5.89174	6.16348	6.16024	5.91307	5.90854	5.73202	5.85093	5.59885
7908766	TIMM17A	10440	0.0423092	0.296	38.3	89.8	0.43	0.907431	6.82195	5.05041	4.94104	6.92169	4.64718	4.96611	6.43816	6.4185	6.85534	6.34248	6.7572
7908775	---	---	0.218227	0.396	7.69	8.62	0.89	0.249298	2.68804	3.09274	3.31443	2.91278	3.4001	3.31667	2.7612	2.92448	2.78086	2.82682	3.09582
7908777	---	---	0.598725	0.724	245.73	232.13	1.06	0.514189	8.43351	7.58335	7.73769	8.50599	7.25948	6.93758	7.9992	7.86694	8.47186	7.9106	8.33905
7908779	RNPEP	6051	0.0435251	0.296	112.21	202.94	0.55	0.871724	7.90647	6.8236	6.70349	7.89949	6.07224	5.60085	8.06631	8.07532	7.71908	7.78768	7.84436
7908793	ELF3	1999	0.135916	0.326	103.42	70.64	1.46	0.634113	7.14931	6.06947	6.90508	7.19902	6.46538	6.10268	5.45352	7.35009	5.96628	5.78741	6.28826
7908812	GPR37L1	9283	0.125881	0.319	111.09	67.94	1.64	0.569059	5.94043	7.00112	6.89816	5.50408	6.41164	7.4058	6.24998	6.04018	5.85484	6.38875	5.94591
7908816	LGR6	59352	0.371939	0.535	24.01	20.42	1.18	0.540443	4.24245	4.64785	5.03972	3.64162	4.79771	5.60095	4.11072	4.32411	4.05294	4.20636	4.24039
7908839	---	---	0.0600565	0.296	7.29	6.32	1.15	0.528998	2.56275	2.99966	2.99308	2.37045	3.82756	3.69484	2.36392	2.38061	2.50338	2.57367	2.45495
7908841	PPP1R12B	4660	0.592581	0.719	46.06	48.37	0.95	0.180771	5.64163	5.36365	5.75004	5.61382	5.6985	5.41399	5.53748	5.54343	5.52902	5.90663	5.27483
7908861	OCR1	100128298	0.452028	0.603	10.35	12.17	0.85	0.273982	3.56145	3.7835	3.7442	3.64558	3.02372	3.46712	3.44687	3.33022	3.02136	3.79289	3.35506
7908863	---	---	0.116037	0.312	32.35	25.56	1.27	0.511059	4.21415	5.55515	5.16161	4.27824	5.56993	5.37482	4.43709	4.62404	4.4493	4.70863	4.51915
7908867	TMEM183B	653659	0.119688	0.314	84.88	147.57	0.58	0.855094	7.42153	6.72463	6.60097	7.69998	5.34687	5.29002	7.53848	7.34079	7.46125	7.07825	7.47206
7908879	PPFIA4	8497	0.570195	0.7	29.68	27.92	1.06	0.36998	4.42451	5.00445	4.91768	4.50921	5.44685	5.32243	4.69997	4.59188	4.3138	5.12101	4.70284
7908907	ADORA1	134	0.189169	0.371	61.96	50.66	1.22	0.330994	5.56622	5.88394	5.9739	5.45316	6.29975	6.09539	5.66808	5.81736	5.15177	5.9893	5.50537
7908917	BTG2	7832	0.635113	0.751	70.27	80.82	0.87	0.581236	7.23036	6.3978	6.16485	6.75192	4.92008	6.02409	6.28248	6.76572	6.19	6.16155	6.53076
7908924	PRELP	5549	0.22627	0.403	69.62	52.63	1.32	0.404316	6.2251	5.80608	5.50451	5.64841	6.45851	6.63746	5.46561	6.06149	5.83063	5.49781	5.64571
7908931	OPTC	26254	0.0641028	0.296	45.39	28.98	1.57	0.617318	4.73334	5.53767	5.61877	4.42923	6.26787	5.92544	4.85185	4.77677	4.63754	4.89512	4.55225
7908940	ATP2B4	493	0.472386	0.62	104.47	126.65	0.82	0.63029	7.2138	7.13194	6.8807	7.36838	5.76626	5.80228	6.83081	7.84909	6.71686	7.31344	6.84243
7908966	LINC00260	84719	0.336255	0.502	15.63	14.18	1.1	0.434729	4.00427	4.16389	4.21975	3.43291	4.77313	4.25573	3.51335	3.93817	3.34989	3.75093	3.54718
7908968	LAX1	54900	0.679113	0.785	16.1	17.07	0.94	0.417013	3.65484	4.19048	4.16546	3.61239	5.13069	4.13479	3.96422	4.01963	3.6748	3.9966	3.86834
7908978	ZC3H11A	9877	0.507926	0.649	144.36	184.43	0.78	0.851908	7.71148	7.69334	7.53554	8.30225	6.27799	5.32532	7.95501	7.62714	7.76629	7.61024	7.77925
7908988	SNRPE	6635	0.0373956	0.296	17.51	24.89	0.7	0.113296	4.46075	4.2919	4.20964	4.36596	4.34722	4.3756	4.49565	4.53467	4.52768	4.38093	4.57532
7908993	SOX13	9580	0.16302	0.348	63.55	56.41	1.13	0.175514	5.80147	6.12051	6.14582	6.01797	5.66924	6.11741	5.83572	5.77514	5.95511	5.7883	5.70078
7909011	MDM4	4194	0.466751	0.615	73.61	101.01	0.73	0.790938	6.75897	7.00848	7.11971	7.00192	5.19622	4.70315	6.70101	6.6622	6.63859	6.9444	6.787
7909027	NFASC	23114	0.560201	0.692	118.65	101.95	1.16	0.369865	6.41495	6.69205	6.41165	6.02244	7.04498	7.35004	6.75013	7.05522	6.72343	6.8178	6.45526
7909064	CNTN2	6900	0.245741	0.422	37.96	27.75	1.37	0.646962	4.23684	5.1169	5.33814	4.37544	5.6511	6.41278	4.70021	4.85345	4.36937	4.86313	4.60191
7909088	TMCC2	9911	0.626865	0.745	25.36	23.63	1.07	0.396979	4.31163	5.44369	5.13123	4.31565	4.61364	4.99925	4.38939	4.57221	4.16508	4.43072	4.53641
7909102	---	---	0.0697772	0.296	9.41	11.99	0.79	0.177871	3.39166	3.2448	3.34309	3.25019	3.3408	3.88475	3.34309	3.34309	3.2852	3.47899	3.33266
7909104	CDK18	5129	0.0406375	0.296	127.05	164.66	0.77	0.453505	7.18671	7.01799	6.84765	6.78196	6.61233	6.61987	7.79144	7.30429	7.46969	7.98605	7.24202
7909125	---	---	0.730109	0.823	7.18	7.34	0.98	0.384788	2.71414	2.9091	2.90428	2.51537	3.34491	3.77101	2.68113	2.64042	2.7888	2.51144	2.60535
7909127	MFSD4	148808	0.304621	0.474	114.17	196.34	0.58	1.24569	7.31396	8.14193	5.9048	9.10933	5.78359	5.26588	8.2037	7.30061	8.28231	6.99996	8.43896
7909140	---	---	0.211008	0.389	35.8	24.28	1.47	0.702784	4.31646	6.69646	4.90747	5.39241	5.16563	4.90533	4.53603	4.29984	4.70588	4.31778	4.46149
7909142	NUCKS1	64710	0.0578933	0.296	24.1	53.12	0.45	0.742963	5.98313	4.93363	4.42403	5.87135	4.10675	4.13506	5.51397	5.63083	6.06753	5.67844	5.70323
7909144	LOC284581	284581	0.027189	0.296	59.19	36.81	1.61	0.538029	5.20084	6.08668	5.994	4.9205	6.35221	6.08031	5.18157	5.27613	4.9034	5.3187	4.96884
7909146	FAM72D	728833	0.860127	0.914	10.6	10.38	1.02	0.298219	3.44479	3.49632	3.52775	3.43291	3.58428	4.07094	3.19867	3.29163	2.99478	3.07067	3.1701
7909155	AVPR1B	553	0.684089	0.789	13.15	13.61	0.97	0.451847	3.19252	4.33622	3.65176	3.3229	4.47612	4.41951	3.63686	3.51866	3.46949	3.52543	3.59088
7909164	CTSE	1510	0.0108822	0.296	38.48	26.26	1.47	0.487761	4.77529	5.48198	5.16566	4.78788	5.77074	5.61611	4.54062	4.697	4.37885	4.92688	4.38638
7909175	SRGAP2	23380	0.0509141	0.296	35.41	61.71	0.57	0.534506	5.65063	5.48973	5.05339	5.91397	4.58361	5.34082	5.92459	6.36038	5.31306	6.35074	5.72747
7909188	IKBKE	9641	0.0691716	0.296	82.29	50.28	1.64	0.507148	5.68888	6.03416	6.25664	5.49737	6.69743	6.92344	5.60165	5.86552	5.33863	5.69979	5.58542
7909214	RASSF5	83593	0.830088	0.893	42.35	41.08	1.03	0.32277	4.90175	5.60263	5.10181	5.09537	5.9013	5.7586	5.2937	5.63449	5.08921	5.31834	5.18656
7909225	DYRK3	8444	0.281067	0.453	35.57	29.92	1.19	0.359403	4.98224	4.77447	4.99861	4.99071	5.473	5.88305	4.81712	4.74391	4.74768	4.72954	4.95598
7909236	MAPKAPK2	9261	0.167291	0.352	199.36	181.9	1.1	0.332159	7.84252	7.45452	7.16948	7.98759	7.17485	7.02556	7.60192	7.989	7.77275	7.55089	7.67179
7909250	IL19	29949	0.498894	0.642	15.78	14.62	1.08	0.502856	3.46981	4.30014	3.86468	3.43442	4.66976	4.91599	3.52429	3.71496	3.68231	3.82194	3.56507
7909261	IL20	50604	0.123875	0.318	14.01	15.63	0.9	0.305536	3.56899	3.88626	3.99385	3.59049	4.2542	4.60583	3.74893	3.7579	3.80515	3.78228	3.71882
7909271	IL24	11009	0.967511	0.98	11.05	10.99	1.01	0.566301	2.9889	3.45975	3.66054	2.82191	4.84139	4.01756	3.19909	3.37587	3.26792	3.22775	3.06738
7909283	YOD1	55432	0.177689	0.361	17.21	22.72	0.76	0.299173	4.06407	4.82542	3.92206	4.31085	3.87064	4.75774	4.35235	4.32615	4.26672	4.42686	4.40238
7909285	PFKFB2	5208	0.0107606	0.296	40.17	108.66	0.37	0.914991	6.63576	5.56077	4.84211	6.48688	5.32463	4.54351	6.94481	7.11924	6.59233	6.79627	6.87027
7909306	C4BPB	725	0.574744	0.704	13.69	12.95	1.06	0.465737	3.43209	3.32886	4.02676	3.57139	4.51457	4.65458	3.47376	3.4851	3.38857	3.51104	3.5127
7909318	C4BPA	722	0.378374	0.541	9.02	8.28	1.09	0.556284	2.96121	3.02703	3.4011	2.51477	4.13165	4.17947	2.72284	2.89263	2.83465	2.8768	2.7744
7909332	CD55	1604	0.55956	0.691	84.81	105.86	0.8	0.837758	6.9656	6.73004	6.34778	8.27354	5.96547	4.809	6.63165	7.164	6.6576	6.84395	6.80905
7909350	CR2	1380	0.121959	0.316	9.38	18.39	0.51	1.09198	2.89807	3.26356	3.44788	2.95223	3.87353	4.10759	6.82149	3.29725	3.3459	3.30916	3.40397
7909371	CR1	1378	0.0129392	0.296	14.93	27.98	0.53	0.715519	3.48533	3.49753	3.8934	3.36032	4.68621	5.08127	5.07611	5.44781	4.19102	4.55087	4.19102
7909390	CR1L	1379	0.0954544	0.301	7.15	8.53	0.84	0.203947	2.65145	2.9144	2.93748	2.97185	2.89577	3.45202	2.86858	2.97169	2.85904	2.91028	2.70078
7909400	CD46	4179	0.271356	0.445	145.81	291.11	0.5	1.39363	8.7066	7.79246	7.58832	9.23809	4.63014	5.79192	8.70163	8.46909	8.45964	8.28636	8.49737
7909418	LOC148696	148696	0.411118	0.569	26.23	24.07	1.09	0.370939	4.3533	4.95404	5.23053	4.28588	5.30529	4.72556	4.42765	4.44402	4.30189	4.69639	4.37467
7909422	MIR205	406988	0.151058	0.338	25.41	17.92	1.42	0.696631	3.76069	4.53551	4.7663	3.72223	5.75176	5.43126	4.12205	3.95745	3.79254	4.12205	3.90165
7909425	CAMK1G	57172	0.189489	0.372	30.07	24.71	1.22	0.466897	4.32013	4.86819	4.94104	4.35382	5.57177	5.51747	4.40834	4.68597	4.24267	4.7499	4.36282
7909441	G0S2	50486	0.0535045	0.296	224.73	361.48	0.62	0.751528	7.89926	7.93597	7.00093	7.21177	7.70144	7.50893	9.00367	8.84987	8.23975	8.99397	9.04099
7909446	HSD11B1	3290	0.018114	0.296	12.74	15.2	0.84	0.245065	3.53962	3.74852	4.00508	3.52926	4.32877	4.06979	3.8364	3.77078	3.60503	3.68073	3.71045
7909455	TRAF3IP3	80342	0.991143	0.995	23.17	23.21	1	0.411674	4.36301	4.22586	4.81998	3.96167	4.86672	5.46506	4.52914	4.45539	4.19706	4.49233	4.27586
7909478	DIEXF	27042	0.0290974	0.296	65.7	105.15	0.62	0.578026	6.95796	6.09279	5.84698	6.80463	5.60805	5.54771	6.94834	6.60377	7.0816	6.50904	6.96841
7909494	SYT14	255928	0.439692	0.592	12.54	11.07	1.13	0.59947	3.27291	3.39331	3.54274	3.10716	4.48389	4.84955	3.12496	3.19557	3.64075	2.96752	3.25751
7909503	SERTAD4	56256	0.933712	0.96	23.96	23.59	1.02	0.324799	4.34469	4.71852	4.69339	4.985	4.37728	5.29723	4.39908	4.4638	4.6865	4.26917	4.27139
7909510	HHAT	55733	0.111442	0.31	50.6	40.3	1.26	0.34076	5.84207	5.28581	6.02999	6.05225	5.71541	5.4133	5.12254	5.43908	5.37189	5.07003	5.37606
7909525	---	---	0.451316	0.602	11.17	12.41	0.9	0.317542	3.14296	3.831	3.68317	3.64815	4.26913	3.48624	3.48624	3.14767	3.61213	3.40359	3.39463
7909527	---	---	0.419635	0.575	34.99	41.68	0.84	0.415797	5.8965	5.09932	5.05204	5.52764	5.07833	5.09516	5.71127	4.63381	5.72264	5.69121	4.87067
7909529	RCOR3	55758	0.564481	0.695	118.81	132.7	0.9	0.572298	7.52831	6.73731	6.87718	7.96216	6.05815	6.08471	7.27955	7.07841	7.12484	7.39809	7.08514
7909545	TRAF5	7188	0.628964	0.747	23.75	21.15	1.12	0.440323	4.63728	4.96653	4.62581	5.03419	5.2761	3.92332	4.18926	4.40966	4.02317	4.13196	4.46015
7909561	LINC00467	84791	0.23188	0.409	61.12	72	0.85	0.298235	6.22778	5.47353	6.12624	6.21098	5.71202	6.0442	6.28269	5.94037	6.54593	5.96089	6.30839
7909568	DTL	51514	0.988797	0.993	12.9	12.96	1	0.559601	4.63736	3.13538	3.4803	4.64803	4.16862	3.28146	3.17186	3.74315	3.77643	3.51714	3.17813
7909586	PPP2R5A	5525	0.105034	0.306	77.65	122.07	0.64	0.714279	7.22296	6.45275	5.91381	7.60856	5.48113	5.68531	7.11785	7.39028	6.98311	6.89693	6.89675
7909601	SNORA16B	692157	0.339769	0.505	7.85	8.71	0.9	0.315219	2.61127	2.98433	3.29619	3.09374	3.759	3.12962	2.92212	2.93182	2.91998	3.07029	2.62388
7909603	NENF	29937	0.344992	0.51	196.63	166.69	1.18	0.276735	7.82629	7.23858	6.96138	7.22118	7.47716	7.49437	7.64299	7.26479	7.84641	7.44564	7.69376
7909610	ATF3	467	0.420401	0.576	25.37	23.33	1.09	0.403709	4.37485	4.59065	4.92621	4.04903	5.29694	5.14731	4.41259	4.75856	4.18904	4.31429	4.32187
7909624	FAM71A	149647	0.237438	0.414	27.18	23.4	1.16	0.43995	4.17882	4.8092	4.94104	4.21	5.19301	5.52942	4.35083	4.37621	4.41909	4.58785	4.2948
7909626	---	---	0.0538601	0.296	6.52	5.51	1.19	0.542811	2.30397	2.51988	2.49485	2.64496	3.66714	3.66534	2.19866	2.22046	2.44848	2.1772	2.3559
7909628	FLVCR1	28982	0.170725	0.355	23.65	37.21	0.64	0.592541	5.62493	3.89368	4.28824	5.77333	4.89444	4.3549	5.21956	5.03492	5.29275	4.77031	5.43859
7909642	VASH2	79805	0.161201	0.347	41.19	30.36	1.36	0.55444	4.59175	5.1704	5.66993	4.41532	6.07545	5.87573	4.82283	4.9309	4.64501	4.98386	4.72395
7909661	RPS6KC1	26750	0.0619615	0.296	34.19	51.31	0.67	0.343769	5.71834	5.14279	5.34552	5.79339	4.95968	4.8019	5.69294	5.58017	5.6021	5.70317	5.70239
7909681	PROX1	5629	0.916076	0.949	29.92	31.42	0.95	0.952823	5.2108	4.68215	4.08105	7.28784	4.00027	5.60051	4.42053	4.62733	5.85619	4.46207	5.07653
7909689	SMYD2	56950	0.737988	0.829	87.05	82.77	1.05	0.4429	6.82137	6.09813	6.27795	7.47723	6.01814	6.12265	6.18801	6.53434	6.53252	6.10196	6.79314
7909708	CENPF	1063	0.935123	0.96	16.15	16.37	0.99	0.347576	4.44285	3.70393	4.20298	4.13807	4.50108	4.27523	3.49365	4.27853	3.53328	3.93729	3.96182
7909730	KCNK2	3776	0.12764	0.32	20.12	14.79	1.36	0.691876	3.53645	4.23084	4.68827	3.34373	5.23936	5.25529	3.60581	3.73753	3.559	3.73827	3.75742
7909745	KCTD3	51133	0.0645385	0.296	78.33	146.83	0.53	0.87636	7.59976	6.15119	6.21333	7.68895	5.80054	5.11148	7.49612	7.27669	7.39565	7.25007	7.43278
7909768	SPATA17	128153	0.927944	0.957	28.85	29.62	0.97	0.456719	5.18298	4.45989	4.67539	5.24468	5.97382	4.29249	4.91583	4.63177	4.85301	4.68689	4.84956
7909780	---	---	0.227146	0.404	23.58	18.08	1.3	0.653087	3.59517	4.57286	4.67413	3.7845	5.17712	5.71928	4.05316	3.9454	4.09986	3.99232	3.86849
7909782	RRP15	51018	0.0975597	0.302	32.27	40.07	0.81	0.203136	5.10112	4.94799	4.87925	5.27387	5.1276	5.3889	5.52381	5.16796	5.41665	5.21624	5.00203
7909789	TGFB2	7042	0.824408	0.889	37.08	35.46	1.05	0.363095	5.34484	4.89675	5.84894	5.75996	4.85766	5.3691	4.71109	5.39306	5.19119	5.06808	5.00814
7909801	LYPLAL1	127018	0.0293684	0.296	37.19	147.59	0.25	1.44375	7.20034	5.41034	5.13119	7.506	4.45181	3.92444	7.47311	6.41471	8.14057	7.2252	7.66762
7909811	RN5S76	100873310	0.0982485	0.303	48.98	33.19	1.48	0.582336	4.71605	5.62815	6.19654	4.62953	6.24138	5.70441	4.86554	4.90245	4.80395	5.12526	5.13485
7909813	---	---	0.778317	0.858	16.23	15.73	1.03	0.401994	3.87138	4.30401	4.24444	3.47988	4.28389	4.90573	3.87138	3.73126	3.67321	3.79104	3.80841
7909815	IARS2	55699	0.0323643	0.296	77.16	207.57	0.37	1.19546	7.98947	6.29749	6.12167	8.03565	5.12752	5.23571	8.20932	7.74067	7.93449	7.74357	8.05912
7909839	---	---	0.665095	0.775	8.26	7.85	1.05	0.460847	2.82445	2.94468	3.77744	2.74006	3.98742	3.15465	2.62498	2.91485	2.89859	2.61452	2.66215
7909841	MARK1	4139	0.0942927	0.301	30.48	22.76	1.34	0.448171	4.88471	4.6843	4.76974	5.42261	5.51798	4.95825	4.34462	4.23639	4.58141	4.13122	4.4945
7909862	C1orf115	79762	0.0123805	0.296	227.3	326.12	0.7	0.697409	8.45068	7.28504	7.12111	8.2192	7.59917	7.07447	8.72468	8.41903	8.92885	8.50018	8.78011
7909866	MARC2	54996	0.0002976	0.132	128.23	479.85	0.27	1.35101	7.96699	7.1626	6.73178	7.96243	5.98003	6.11076	9.39364	8.90869	9.04528	9.68205	9.26682
7909877	MARC1	64757	0.101072	0.304	79.29	57.93	1.37	0.316632	5.97044	6.14285	5.93635	5.87976	6.56313	6.66745	5.95511	5.77599	5.64545	6.03023	5.81415
7909888	---	---	0.820975	0.887	10.2	9.82	1.04	0.573838	3.15172	3.84346	3.59003	2.51248	4.66283	3.53033	2.97539	3.00271	2.92334	3.11492	3.30815
7909890	HLX	3142	0.501602	0.645	39.45	35.42	1.11	0.389561	5.06557	5.50866	5.53556	4.57489	5.17755	6.05588	4.9484	5.15494	4.90198	5.249	5.09197
7909896	---	---	0.111595	0.31	57.74	33.96	1.7	0.748277	4.7611	5.79202	6.18157	4.43759	6.06572	6.87379	4.92776	5.15554	4.82324	5.18338	4.9208
7909898	MIA3	375056	0.0619428	0.296	70.04	179.86	0.39	1.16641	7.73224	6.42581	6.33848	7.88208	4.65331	5.11847	7.77857	7.67309	7.73318	7.68222	7.65142
7909931	BROX	148362	0.0718502	0.296	96.93	225.92	0.43	1.21141	8.29137	6.68228	6.37374	8.48861	5.55156	5.07468	8.17267	8.10019	8.1153	7.80056	8.15869
7909946	FAM177B	400823	0.169238	0.354	13.03	10.36	1.26	0.677712	3.11753	3.53579	3.9573	2.91052	4.95705	4.53008	3.31807	3.03153	2.98253	3.21997	3.16731
7909954	DISP1	84976	0.124196	0.318	47.29	84.18	0.56	0.755443	6.58089	5.30994	5.5256	6.99656	5.83666	4.37869	6.2592	6.43257	6.42219	6.66647	6.46014
7909965	C1orf65	164127	0.0892378	0.3	78.53	45.46	1.73	0.641805	5.29178	6.13127	6.32137	5.12255	6.49342	7.14649	5.56999	5.6109	5.2142	5.6109	5.29118
7909967	CAPN2	824	0.241936	0.418	531.82	423.38	1.26	0.702562	9.81418	9.23433	8.60432	9.6753	8.05621	7.42088	8.81119	9.45661	9.03837	8.90811	9.16573
7909990	LOC100287497	100287497	0.4642	0.613	31.14	26.86	1.16	0.455728	4.38565	5.60858	5.3887	5.11281	5.44979	4.45799	4.6511	4.53211	4.54884	4.94614	4.43167
7909992	FBXO28	23219	0.0067617	0.27	61.56	163.18	0.38	1.00553	7.37021	5.53469	5.80068	7.18801	5.30439	5.53247	7.68342	7.14527	7.8056	7.26044	7.83897
7909999	---	---	0.838441	0.899	7.86	7.65	1.03	0.539113	2.60457	3.33296	3.39169	2.35736	4.24973	3.17136	2.60771	2.60771	2.87714	2.66087	2.76205
7910001	DEGS1	8560	0.0748824	0.297	83.65	167.73	0.5	1.00962	7.97564	6.19841	5.91492	8.10581	5.20703	5.89166	7.61309	7.54394	7.72658	7.43085	7.61207
7910010	---	---	0.218064	0.396	8.56	9.48	0.9	0.33376	2.9051	3.26492	3.13536	2.91708	3.40955	4.03205	3.14098	3.11147	2.87637	2.98745	2.95326
7910012	---	---	0.31347	0.482	10.52	8.43	1.25	0.764102	2.82351	3.04248	2.98462	2.71528	4.94527	4.50911	2.8935	2.8487	2.78126	2.85339	2.85606
7910014	CNIH4	29097	0.0453999	0.296	80.9	146.73	0.55	0.820953	7.65583	5.73422	6.25809	7.5749	5.87186	5.58242	7.22759	7.59915	7.33493	7.23263	7.41776
7910022	CNIH3	149111	0.49311	0.637	18.63	19.99	0.93	0.337186	4.0582	4.19502	4.4615	3.87444	5.07885	4.45229	4.38122	4.15203	3.87882	4.10813	4.23626
7910030	DNAH14	127602	0.130873	0.322	18.66	26.65	0.7	0.257988	4.27793	4.51827	4.86687	4.83908	4.0933	4.15576	4.66285	4.57472	4.71155	4.62356	4.50218
7910047	DNAH14	127602	0.654554	0.767	12.87	15.01	0.86	0.766981	3.76859	3.87176	4.37989	4.69294	1.7032	4.14435	3.55023	3.95745	3.37487	3.79374	3.86432
7910054	DNAH14	127602	0.43214	0.586	11.97	12.77	0.94	0.315689	3.41924	3.58696	3.59464	3.56631	4.37854	4.03831	3.37654	3.36121	3.53579	3.35949	3.60993
7910096	LBR	3930	0.0478449	0.296	31.54	22.25	1.42	0.579079	4.11767	5.34564	5.21351	4.31571	5.23154	5.75457	4.52311	4.28712	4.18454	4.39011	4.2214
7910099	SRP9	6726	0.10465	0.306	91.67	198.16	0.46	1.12811	7.85212	6.83592	6.43613	8.15949	6.0384	4.55576	7.88839	7.68086	7.92657	7.67471	8.12987
7910111	EPHX1	2052	0.0017228	0.201	76.35	188.14	0.41	0.915432	7.22975	6.27581	5.98244	7.27624	5.65306	5.6954	7.79006	7.70031	7.71001	8.09193	7.60323
7910124	H3F3AP4	440926	0.539746	0.676	485.44	583.82	0.83	0.953158	9.6248	9.22535	9.0053	9.9588	7.85027	6.7566	9.50125	9.639	9.52531	9.49982	9.54942
7910134	MIXL1	83881	0.03939	0.296	76.32	44.97	1.7	0.554792	5.28549	6.47989	6.27074	5.26931	6.56986	6.54352	5.58606	5.3197	5.27481	5.52884	5.51978
7910138	---	---	0.0283346	0.296	6.17	7.21	0.86	0.283668	2.52668	2.6774	2.42241	2.5405	3.04822	3.37819	2.51617	2.82418	2.6774	2.61588	2.51617
7910140	---	---	0.152325	0.339	14.58	11.72	1.24	0.623447	3.20319	4.02371	3.87089	3.22341	4.62553	5.00349	3.2691	3.39994	3.37517	3.2751	3.29615
7910142	C1orf95	375057	0.0602375	0.296	47.5	37.46	1.27	0.36677	5.24907	5.9761	5.88713	4.88841	5.49334	5.82307	5.0859	5.11345	5.23727	5.10877	5.2638
7910146	PSEN2	5664	0.719062	0.815	42.2	39.72	1.06	0.39437	4.74301	5.16299	5.50711	5.03353	5.84792	5.94921	5.04594	5.72752	5.24988	5.29958	4.92048
7910164	ADCK3	56997	0.0625524	0.296	118.76	166.96	0.71	0.511022	6.97512	6.4237	6.39636	6.88669	7.13779	6.71291	7.85115	7.23801	7.67559	7.37484	7.78411
7910184	BTF3P9	503543	0.655527	0.767	15.42	14.86	1.04	0.364169	3.65333	4.32983	3.89734	3.89565	4.62095	4.36461	3.64512	3.98044	3.55283	3.75857	3.52269
7910186	---	---	0.152085	0.339	18.26	14.85	1.23	0.620056	3.33933	4.53874	4.92701	3.47734	4.93088	4.69809	3.7364	3.8267	3.52093	3.91311	3.44641
7910188	RN5S77	100873311	0.0942537	0.301	32.28	18.42	1.75	0.882651	4.01917	5.20387	4.97113	3.49791	5.85797	6.14456	3.78874	4.23657	4.15677	4.0255	3.88476
7910190	ZNF678	339500	0.998403	0.999	20.78	20.78	1	0.34014	4.41325	4.09384	4.31186	4.6662	5.28592	4.32333	4.20586	4.18622	4.17471	4.3494	4.15069
7910198	ZNF678	339500	0.832398	0.895	23.45	22.86	1.03	0.333805	4.34733	4.488	4.88266	4.35746	4.68763	5.27613	4.37626	4.47019	3.97172	4.55136	4.46476
7910200	---	---	0.892715	0.935	68.11	67	1.02	0.218113	5.98777	6.49796	6.13849	6.11724	5.56994	6.13117	6.11724	6.11724	5.93854	6.09473	6.12597
7910211	PRSS38	339501	0.232083	0.409	23.73	19.94	1.19	0.471692	4.14404	4.46152	4.54195	4.05615	5.49883	5.04501	4.29856	4.06401	4.04316	4.29383	4.03583
7910217	WNT3A	89780	0.241266	0.418	40.35	32.84	1.23	0.468313	4.67265	5.28772	5.60123	4.56393	5.61745	6.08331	4.98021	5.09773	4.72355	5.09657	4.8434
7910229	ARF1	375	0.151619	0.338	377.38	607.78	0.62	1.10359	9.60924	8.60103	8.10975	9.91492	7.49257	6.54954	9.61133	9.79335	9.54483	9.54417	9.4487
7910241	GUK1	2987	0.201209	0.381	309.17	227.43	1.36	0.177059	7.96823	7.89996	7.85669	7.64555	8.14233	8.12873	7.99058	8.01064	8.29829	7.95019	8.16773
7910257	GJC2	57165	0.0561137	0.296	145.82	75.84	1.92	0.550728	6.10294	7.33126	6.94545	6.02679	7.26462	7.50025	6.34513	6.32482	6.19278	6.3645	6.16493
7910261	IBA57	200205	0.129663	0.321	31.15	35.7	0.87	0.228243	4.87705	4.9568	4.9634	4.64759	5.49433	5.21502	5.18696	5.11723	4.97838	4.89538	5.23971
7910265	OBSCN	84033	0.0635556	0.296	53.29	38.6	1.38	0.458765	4.9782	5.89121	6.12006	4.94123	5.88141	6.10427	5.29214	5.22983	5.03455	5.3538	5.11815
7910369	HIST3H2BB	128312	0.254912	0.43	25.22	27.39	0.92	0.233586	4.42536	5.07351	4.64265	4.48664	4.96586	5.04968	4.66442	4.89007	4.51875	4.54726	4.67584
7910372	RNF187	149603	0.0505793	0.296	296.11	172.55	1.72	0.22342	7.71162	7.67263	7.79223	7.74475	8.01968	8.3336	7.71162	7.59159	7.69445	7.60929	7.57401
7910377	RN5S19	100873274	0.0529903	0.296	508.47	167.88	3.03	1.08491	8.0062	9.47014	9.14278	6.70576	9.93286	9.10143	6.99907	6.96105	8.12843	7.76864	8.0775
7910379	DUSP5P	574029	0.743114	0.832	11.33	10.88	1.04	0.595111	2.87353	3.42868	3.88651	2.81389	4.54258	4.48695	3.19856	3.34714	3.00804	3.20823	3.31136
7910381	DUSP5P	574029	0.954872	0.973	16.22	16.5	0.98	0.679129	3.41876	4.00073	4.09143	3.34476	4.07863	5.74259	4.50433	3.71902	3.69301	3.40021	3.91446
7910383	---	---	0.171171	0.355	13.33	10	1.33	0.727513	3.18314	3.94574	3.73316	2.79818	5.17634	4.34956	3.12934	3.03615	3.10103	3.30185	2.89506
7910385	FTH1P2	2497	0.0038074	0.248	197.9	398.77	0.5	1.01357	8.79596	7.32922	7.11552	8.34061	6.5664	6.89455	8.86636	8.54392	9.5212	8.82239	9.1496
7910387	RHOU	58480	0.212926	0.391	66.61	56.96	1.17	0.218463	5.76854	5.79708	6.10567	5.83913	6.09631	6.38121	5.76451	6.07153	5.89979	5.72827	5.65522
7910396	TMEM78	677790	0.243898	0.42	12.15	10.43	1.17	0.605963	3.2437	3.61393	3.58154	2.86043	4.55465	4.66771	3.35615	3.29315	3.03547	3.04073	3.03547
7910398	RAB4A	5867	0.0634485	0.296	28.1	63.98	0.44	0.86383	5.93909	4.67717	4.88917	6.74694	4.14318	4.45671	6.05515	5.70791	6.40268	5.7099	6.23768
7910414	RN5S78	100873312	0.0578983	0.296	113.23	44.95	2.52	0.944813	5.28809	6.53059	6.7727	5.03838	7.68538	7.47083	5.34769	5.62948	5.32463	5.53924	5.3823
7910416	URB2	9816	0.504473	0.647	27.05	29.72	0.91	0.187469	5.05761	4.74516	4.72649	4.80231	4.74613	5.30897	4.83575	4.9151	4.82728	4.70723	4.66821
7910427	GALNT2	2590	0.0080351	0.282	135.65	218.95	0.62	0.717111	8.20014	6.78919	6.4908	7.39051	6.64033	6.56017	7.88737	8.17877	8.20544	7.70032	8.09784
7910446	COG2	22796	0.0340581	0.296	43.54	125.78	0.35	1.11923	7.20876	5.71784	5.16016	7.33702	4.72222	4.50949	7.04559	7.03563	7.33719	6.95465	7.17457
7910466	CAPN9	10753	0.574574	0.704	14.43	13.42	1.08	0.540278	3.29435	3.60495	3.85506	3.40395	4.80298	4.83455	3.58843	3.58543	3.37841	3.49702	3.59933
7910492	---	---	0.223587	0.401	49.17	34.85	1.41	0.677931	4.61303	5.73672	6.02508	4.14907	6.34965	6.07122	4.90451	5.04818	4.93972	5.16995	5.15318
7910494	ARV1	64801	0.0622373	0.296	63.83	139.05	0.46	1.00813	7.46273	5.92076	5.83734	7.88218	5.05846	5.18771	7.33346	6.99162	7.43422	7.13578	7.49737
7910503	TRIM67	440730	0.323813	0.491	41.46	35.13	1.18	0.484203	4.6798	5.91695	5.62521	4.35276	5.64415	5.78896	5.06935	5.14886	5.06427	4.96625	5.04108
7910520	GNPAT	8443	0.121013	0.315	84.97	143.05	0.59	0.868266	7.64612	5.95944	6.4712	8.04427	5.47272	5.62692	7.43587	7.21072	7.44394	7.24841	7.28181
7910539	SPRTN	83932	0.272424	0.446	52.41	58.13	0.9	0.157792	5.8508	5.45582	5.6029	5.93875	5.82961	5.8269	5.91621	5.78441	5.78441	5.76914	6.03089
7910550	TSNAX-DISC1	100303453	0.0460788	0.296	44.48	127.79	0.35	1.18918	7.26097	5.47386	5.20766	7.40772	5.36996	3.93584	7.03217	6.87955	7.35212	6.97681	7.4506
7910559	DISC1	27185	0.142335	0.331	26.55	22.29	1.19	0.446621	4.18372	4.84387	4.78732	4.13968	5.3745	5.3224	4.32048	4.45526	4.30308	4.32536	4.22615
7910583	RNU5A-5P	100873835	0.420269	0.576	6.54	5.61	1.17	0.712412	2.20697	2.42391	2.47728	2.3091	4.54711	3.3335	2.27855	2.36819	2.34961	2.1997	2.3091
7910585	---	---	0.0629347	0.296	75.76	36.71	2.06	0.786949	5.13841	5.94855	6.02177	4.92718	6.93208	7.11346	5.15083	5.25733	5.16695	5.12731	4.94118
7910587	---	---	0.584464	0.712	9.88	9.07	1.09	0.523586	3.06139	3.40495	3.23684	3.02882	4.68764	3.32881	2.87487	2.83555	3.1881	2.81963	2.99344
7910589	KIAA1383	54627	0.354414	0.519	31.11	27.01	1.15	0.416809	4.36734	5.10148	4.68751	4.64071	5.51983	5.59584	4.49605	4.96662	4.56257	4.54275	4.61338
7910591	NTPCR	84284	0.266839	0.441	72.46	87.86	0.82	0.338661	6.33363	5.7593	6.03776	6.51036	6.62432	5.73974	6.76789	6.50749	6.47627	6.47124	6.39045
7910600	KIAA1804	84451	0.36163	0.525	105.29	94.45	1.11	0.347842	6.65753	6.66139	6.79863	7.49765	6.13717	6.21462	6.53714	6.65753	6.63584	6.65753	6.70973
7910611	KCNK1	3775	0.587386	0.714	52.99	57.13	0.93	0.257958	6.17051	6.00659	5.28364	5.7122	5.52213	5.95915	5.8368	6.06877	5.82624	5.6148	5.80321
7910618	SLC35F3	148641	0.259221	0.434	47.86	41.95	1.14	0.30235	5.15182	5.46693	6.01266	5.05134	5.87965	5.72286	5.30929	5.30423	5.24681	5.36142	5.46597
7910630	C1orf31	388753	0.0297767	0.296	42.63	77.32	0.55	0.614494	6.45559	5.38668	4.89521	6.33249	5.27003	5.22452	6.01722	6.07788	6.6152	6.38396	6.50779
7910634	---	---	0.232798	0.41	5.4	4.91	1.1	0.470013	2.11282	2.27846	2.42674	2.25396	3.20511	3.4226	2.1354	2.31485	2.04394	1.99828	2.22533
7910636	RNY4P16	100431173	0.175646	0.359	38.23	21.03	1.82	1.00564	3.77476	5.45172	4.90376	3.7047	6.73719	6.12783	3.6995	4.49801	4.25319	4.38663	4.33398
7910638	---	---	0.0693216	0.296	184.01	75.69	2.43	0.823842	6.30503	6.97972	7.07553	6.00794	8.48102	8.05282	6.29483	6.44487	6.17674	6.28507	6.16608
7910640	GGPS1	9453	0.115684	0.312	30.38	52.49	0.58	0.594882	5.9328	5.07438	5.02798	6.29299	4.44265	4.55178	5.46596	5.71798	5.91453	5.54345	5.84931
7910651	TBCE	6905	0.0484269	0.296	31.97	72.63	0.44	0.831706	6.26443	4.99012	4.83098	6.70924	4.84029	4.23441	6.32491	6.03559	6.38832	6.0675	6.27284
7910672	---	---	0.840228	0.9	5.04	4.96	1.02	0.448148	2.13031	2.07867	2.20648	2.17146	2.96848	3.46237	2.2047	2.16125	2.25716	2.05529	2.10064
7910674	---	---	0.533274	0.671	12.79	14.16	0.9	0.483974	3.03455	3.6638	3.74132	3.58347	4.088	4.85062	3.83937	3.78474	3.11483	3.84123	3.52249
7910676	---	---	0.375072	0.538	14.97	12.1	1.24	0.681185	3.2323	3.54435	3.71632	3.44462	4.52839	5.45216	3.46068	3.39254	3.40129	3.23157	3.36047
7910680	GPR137B	7107	0.0087286	0.285	120.9	730.57	0.17	1.85547	9.17293	7.06309	7.27195	7.90116	4.48523	6.21161	9.90633	9.48617	9.82673	9.99423	9.97847
7910692	---	---	0.577457	0.706	6.24	5.9	1.06	0.52296	2.26525	2.44517	2.59474	2.40879	3.24428	3.96125	2.3766	2.43609	2.41117	2.27198	2.32449
7910694	EDARADD	128178	0.779222	0.858	25.35	23.87	1.06	0.485271	4.48882	4.53007	4.97981	3.98052	4.65382	5.83892	4.48882	4.52441	4.10965	4.56636	4.48882
7910706	LGALS8	3964	0.0520795	0.296	59.24	162.46	0.36	1.23926	7.55192	5.73303	5.66676	8.28561	5.19615	4.61852	7.3943	7.70885	7.49646	7.30877	7.75336
7910727	ACTN2	88	0.281312	0.454	21.19	17.34	1.22	0.592004	3.67929	4.00186	4.65188	3.77178	5.20967	5.36421	4.06088	4.0332	3.80069	3.93509	3.8047
7910752	MTR	4548	0.385232	0.546	102.47	141.18	0.73	0.766486	7.17367	7.20142	7.38814	7.42674	5.75877	5.16183	7.51379	7.25331	7.04518	7.34419	7.34236
7910790	RPL35P1	440737	0.905492	0.942	198.18	201.16	0.99	0.441252	8.03661	7.01026	7.19808	7.86643	7.46064	7.03472	7.80064	7.4245	8.23458	7.78298	8.1894
7910792	RYR2	6262	0.23327	0.41	13.39	15.43	0.87	0.259325	3.69182	3.86046	3.78066	3.67177	3.94948	4.55416	3.79591	3.57347	3.87215	3.73393	3.73481
7910897	---	---	0.164487	0.35	34.64	24.56	1.41	0.650416	4.12342	5.5009	5.31633	4.1638	6.15905	5.21451	4.60975	4.59626	4.25027	4.42273	4.53591
7910899	---	---	0.0735098	0.296	223.84	94.77	2.36	0.757062	6.76786	7.40322	7.29998	6.16917	8.22324	8.62308	6.56715	6.59479	6.66778	6.68604	6.70232
7910901	LOC100130331	100130331	0.140235	0.33	495.89	273.52	1.81	0.517895	8.28445	8.22703	9.0735	7.83749	9.02509	9.59027	8.13012	8.8099	8.33492	8.40532	8.22168
7910903	---	---	0.363569	0.527	5.48	5.15	1.06	0.481577	2.20779	2.27897	2.30499	2.24606	3.39576	3.41433	2.22262	2.28493	2.25655	2.07537	2.15232
7910905	---	---	0.478335	0.625	8.22	7.14	1.15	0.713781	2.41799	2.80819	2.92611	2.48712	3.90453	4.68168	2.73348	2.60637	2.70927	2.35622	2.6428
7910907	---	---	0.145139	0.333	10.18	7.48	1.36	0.788664	2.74702	3.04594	3.23147	2.62018	4.84576	4.42858	2.90806	2.89455	2.56617	2.51765	2.52237
7910909	TRNAP23P	100189463	0.0998134	0.303	12.2	8.97	1.36	0.733785	2.92503	3.53322	3.57196	2.8725	4.94249	4.5442	2.77054	3.08945	2.95903	2.86111	2.9774
7910911	---	---	0.410861	0.568	5.84	5.36	1.09	0.556758	2.24049	2.28068	2.35187	2.33978	3.92257	3.24976	2.13633	2.29646	2.35187	2.16761	2.28522
7910913	---	---	0.0856329	0.298	42.64	30.75	1.39	0.486055	4.86308	5.32378	5.58997	4.73058	5.5604	6.23738	4.90125	4.99158	4.77589	4.86783	4.67596
7910915	CHRM3	1131	0.143647	0.332	15.78	17.72	0.89	0.254662	3.79379	4.04514	4.05163	3.98897	4.51252	4.52569	4.04651	3.69642	4.01417	4.09391	3.93657
7910923	FMN2	56776	0.732159	0.824	17	18.29	0.93	0.596044	3.35521	3.82464	4.24853	3.36263	4.73683	5.46876	4.026	4.16389	3.91212	3.99501	3.95271
7910944	---	---	0.48105	0.628	19.45	17.13	1.14	0.559868	3.96892	3.92044	4.3071	3.48074	5.28206	5.07356	3.78621	4.13247	4.00132	3.64909	3.95767
7910946	RNU5F-8P	100873839	0.146937	0.335	5.94	4.83	1.23	0.649825	2.34089	2.17168	2.35187	2.23158	4.08472	3.37688	2.04421	2.15261	2.24665	2.11075	2.0756
7910948	---	---	0.954729	0.972	9.71	9.82	0.99	0.625843	2.43609	3.196	4.07563	2.84253	3.5364	4.68228	3.14304	2.799	3.04011	3.25052	3.09973
7910971	WDR64	128025	0.983434	0.989	7.17	7.16	1	0.421904	2.45512	3.03227	2.92514	2.65432	3.90338	3.21085	2.60791	2.46248	2.61588	2.75709	2.6622
7910997	EXO1	9156	0.449812	0.601	19.26	16.82	1.14	0.477534	4.1679	4.54053	4.04277	3.83111	4.42668	5.32962	3.69632	4.05168	3.85587	4.12908	3.65563
7911017	SDCCAG8	10806	0.34934	0.514	67.36	75.76	0.89	0.289348	6.29948	6.24161	6.25458	6.59227	5.6975	5.59454	6.19369	6.25879	6.28673	6.28416	6.38102
7911038	ZNF238	10472	0.172116	0.356	50.76	66.69	0.76	0.390998	6.04687	5.72446	6.08946	6.41539	5.36039	5.11409	5.8228	6.19949	6.18681	5.98351	6.19371
7911045	LOC440742	440742	0.272453	0.446	18.27	14.47	1.26	0.668816	3.52496	3.87603	4.27898	3.36787	5.26432	5.1369	3.7845	3.33366	3.91047	3.44623	3.73746
7911047	---	---	0.0829971	0.297	210.18	95.84	2.19	0.72995	6.34753	7.52826	7.91331	6.07243	8.21356	7.8294	6.70875	6.70208	6.35544	6.94824	6.57566
7911049	C1orf100	200159	0.499102	0.643	10.44	11.64	0.9	0.362651	3.21178	3.74645	3.37478	3.34595	3.2227	4.38167	3.37994	3.10795	3.45432	3.11499	3.48913
7911056	C1orf101	257044	0.157946	0.344	15.96	19.88	0.8	0.233186	4.16583	3.9526	4.18393	4.04433	4.79391	3.94938	3.9884	4.11791	4.2408	4.21256	4.1468
7911078	DESI2	51029	0.863968	0.917	54.2	55.52	0.98	0.296708	5.88566	6.08704	5.75035	6.46263	5.57622	5.3286	5.57622	5.79406	5.73464	5.84991	5.9533
7911085	COX20	116228	0.560913	0.693	157.96	150.15	1.05	0.344473	7.65872	6.92652	6.87808	7.70249	7.10154	6.68113	7.59127	7.17163	7.40519	7.32875	7.52908
7911092	---	---	0.366077	0.529	102.44	86.79	1.18	0.326623	6.53447	6.90089	7.12079	6.59299	5.90489	6.40053	6.41632	6.18505	6.64694	6.59299	6.67483
7911094	---	---	0.405509	0.564	6.1	5.58	1.09	0.528576	2.26878	2.38666	2.64683	2.38666	4.00771	2.99332	2.2651	2.25498	2.38666	2.22912	2.36405
7911096	EFCAB2	84288	0.10735	0.307	34.87	47.14	0.74	0.372251	5.11453	5.47951	4.6742	5.6081	5.23583	5.29935	5.84404	4.89946	5.36172	5.68474	5.81679
7911108	---	---	0.0777224	0.297	77.86	40.73	1.91	0.76226	4.66167	6.53973	6.4195	5.58679	7.20503	6.0268	5.37116	4.82876	5.46702	5.30575	5.47426
7911110	---	---	0.896578	0.937	21.09	21.64	0.97	0.450355	3.89145	5.50129	4.9509	4.23519	4.62817	4.28891	4.26136	4.25277	4.02974	4.47583	4.38097
7911112	EFCAB2	84288	0.518071	0.658	15.93	17.29	0.92	0.407308	3.48441	4.51935	4.11322	3.77373	4.89774	4.15778	3.99349	4.008	3.52102	4.15919	3.94257
7911114	KIF26B	55083	0.0402382	0.296	49.72	36.62	1.36	0.409809	4.88061	5.60701	6.01576	5.28158	5.96706	5.79199	5.05783	5.33047	4.89152	5.26005	5.07827
7911136	---	---	0.807425	0.877	5.29	5.13	1.03	0.484986	2.18161	2.72838	1.96782	2.20791	3.56614	2.88583	2.39011	1.9217	2.14169	2.11512	2.44968
7911138	CNST	163882	0.0674886	0.296	26.63	42.98	0.62	0.375352	5.4654	4.71612	4.98456	5.53296	4.50747	4.64924	5.41012	5.32968	5.43957	5.26445	5.44572
7911155	SCCPDH	51097	0.101781	0.305	82.67	132.92	0.62	0.759394	7.34813	6.27473	6.34557	7.78725	5.46152	5.6591	7.22716	6.99393	7.28749	7.08348	7.41535
7911170	LOC149134	149134	0.483708	0.63	20.06	18.06	1.11	0.502474	3.66861	4.40703	4.73398	3.7975	4.65102	5.33706	4.09154	4.04511	3.91624	4.07444	3.83192
7911174	VN1R5	317705	0.736822	0.828	9.05	8.67	1.04	0.532774	3.02119	3.02573	3.10299	2.73758	4.5684	3.61985	2.9211	2.94215	2.69452	2.85686	3.03157
7911176	---	---	0.182269	0.365	7.73	8.35	0.92	0.400421	2.74794	3.01684	2.94823	2.61763	3.98771	3.48733	2.84928	2.98712	2.81661	2.78722	2.72451
7911178	NLRP3	114548	0.49175	0.636	15.28	14.47	1.06	0.482644	3.41974	4.03327	4.13134	3.40154	4.76939	4.69132	3.6838	3.83519	3.4504	3.62266	3.63202
7911197	OR2W5	441932	0.0610344	0.296	42.06	27.18	1.55	0.653402	4.37408	5.6149	5.72511	4.38657	5.74935	6.10985	4.78683	4.54245	4.35821	4.8667	4.65058
7911199	C1orf150	148823	0.209537	0.389	9.82	10.9	0.9	0.259822	3.17964	3.52744	3.72404	3.09043	3.78348	3.68906	3.32434	3.17892	3.13778	3.22414	3.21512
7911207	OR2G2	81470	0.355947	0.52	14.53	12.14	1.2	0.676201	2.99616	3.91747	3.7996	3.17448	4.74734	5.13931	3.51518	3.44892	3.27601	3.40644	3.23938
7911209	OR2G3	81469	0.576964	0.706	8.94	9.45	0.95	0.318588	2.79043	3.35177	3.75333	3.11425	3.65455	3.48155	3.01902	3.01789	2.86654	3.16664	2.98423
7911211	OR14L1P	127617	0.147691	0.336	8.03	6.2	1.3	0.755543	2.30843	2.75037	3.1566	2.42786	4.53165	4.03565	2.37731	2.53012	2.38613	2.3785	2.48113
7911213	OR14K1	343170	0.928738	0.957	11.11	11.22	0.99	0.51639	2.88948	3.64532	4.10998	2.99223	4.44329	3.97692	3.29361	3.44434	2.867	3.51544	3.21726
7911215	OR9H1P	81439	0.468736	0.617	12.77	11.42	1.12	0.583223	3.25843	3.41146	3.33536	3.2953	4.5847	4.85648	3.39613	3.31095	3.11993	3.40461	3.19889
7911218	---	---	0.0920036	0.3	81.53	50.51	1.61	0.544869	5.38709	6.27561	6.41309	5.29048	6.95998	6.52417	5.58771	5.78391	5.55579	5.6892	5.52113
7911229	OR2W3	343171	0.178095	0.361	54	38.03	1.42	0.54783	4.88027	5.88034	5.88213	4.93918	6.70494	5.59846	5.13979	5.35172	5.04815	5.33403	5.04009
7911231	OR2W3	343171	0.178095	0.361	54	38.03	1.42	0.54783	4.88027	5.88034	5.88213	4.93918	6.70494	5.59846	5.13979	5.35172	5.04815	5.33403	5.04009
7911233	OR2T8	343172	0.369621	0.533	21.19	17.03	1.24	0.692159	3.30209	5.25502	4.70912	3.77263	4.48837	5.51498	4.22319	3.89618	3.61409	3.89518	3.88414
7911235	OR2AJ1	127608	0.213813	0.392	11.4	9.84	1.16	0.576035	3.04102	3.27295	3.94989	3.08431	4.66264	4.0898	3.30121	3.24728	2.8451	2.96739	2.98398
7911237	OR2L13	284521	0.649752	0.763	13.73	13.23	1.04	0.368029	3.74533	3.79459	4.12686	3.50192	4.56812	4.0773	3.70599	3.5179	3.52487	3.3498	3.42373
7911241	OR2L8	391190	0.142831	0.332	23.53	16.78	1.4	0.670694	4.09279	4.00237	4.69768	3.6428	5.50031	5.46862	4.09279	3.7364	3.73212	3.87465	3.93801
7911243	OR2AK2	391191	0.435377	0.589	7.79	8.34	0.93	0.37483	2.75076	2.93417	3.05938	2.77181	3.21673	4.03259	2.81457	2.9062	2.72735	2.78503	2.91874
7911248	OR2L5	81466	0.299713	0.47	9.07	8.11	1.12	0.560222	2.7757	3.47869	3.21608	2.60233	3.86672	4.33782	2.9113	2.84993	2.64496	2.81039	2.75138
7911252	OR2L2	26246	0.351192	0.516	15.38	12.87	1.19	0.658876	3.56014	3.81431	4.20778	2.8801	4.72468	5.13495	3.27651	3.55451	3.42378	3.44394	3.6167
7911258	OR2L3	391192	0.247241	0.423	16.34	13.92	1.17	0.541874	3.55617	3.81525	4.28599	3.54288	4.64849	5.04031	3.71297	3.78946	3.61701	3.26079	3.52729
7911260	OR2M7	391196	0.11871	0.314	32.52	16.72	1.94	1.00376	3.73041	4.67537	5.2134	3.60838	6.73897	5.55627	3.69912	3.78768	3.95881	3.88511	4.01396
7911263	OR2M5	127059	0.0726961	0.296	38.88	25.83	1.51	0.588753	4.50068	4.92901	5.44624	4.58674	5.91229	6.01887	4.62535	4.48222	4.70968	4.64322	4.36163
7911265	OR2M2	391194	0.0855015	0.298	6.06	5.16	1.18	0.48356	2.43525	2.4439	2.92106	2.20993	3.01764	3.6554	2.23661	2.30044	2.20757	2.13397	2.12438
7911267	OR2M3	127062	0.322824	0.49	9.76	7.87	1.24	0.709667	2.82956	2.95988	2.93175	2.79703	3.98808	4.92953	2.54971	2.83193	2.70954	2.7459	2.91119
7911269	OR2M4	26245	0.182197	0.365	13.02	15.03	0.87	0.325745	3.71272	3.88983	3.89522	3.32328	4.64953	3.85978	3.78624	3.7584	3.66608	3.7584	3.5501
7911271	OR14C36	127066	0.468362	0.617	22.29	20.32	1.1	0.446886	3.90336	4.38528	4.53682	4.06711	5.09828	5.29363	4.00157	4.41116	4.09382	4.18546	4.1989
7911273	OR2T4	127074	0.677098	0.784	10.54	11.56	0.91	0.535578	2.82629	3.54731	3.11479	3.3229	3.3752	4.93135	3.3229	3.17208	3.44169	3.24627	3.3229
7911276	OR2T6	254879	0.243911	0.42	11.63	10.1	1.15	0.584906	3.13194	3.87426	3.40123	2.88946	4.37361	4.56739	2.98207	3.00183	3.29323	3.29738	2.94249
7911278	OR2T1	26696	0.709329	0.808	18.31	17.08	1.07	0.523311	3.91522	4.89961	4.3093	3.44462	4.24176	5.20513	4.17009	3.72955	3.67612	4.04807	3.89316
7911281	OR2T2	401992	0.576604	0.705	45.58	53.98	0.84	0.760171	4.45927	5.70639	6.13678	4.52987	6.11899	5.59088	6.5868	5.60208	4.89793	6.56387	4.98023
7911283	OR2T3	343173	0.481291	0.628	30.54	36.65	0.83	0.670998	4.30606	5.54972	5.64668	3.89004	5.64831	4.77165	5.66925	5.22208	4.53444	5.73445	4.40377
7911285	OR2T5	401993	0.133594	0.324	7.97	9.85	0.81	0.458825	2.83492	3.34365	3.17908	2.34928	4.05616	3.46402	3.30978	2.96385	3.17663	3.32129	2.58713
7911287	OR2G6	391211	0.16678	0.352	16.94	22.54	0.75	0.462417	3.74094	4.97467	4.60573	3.7462	4.09928	4.50483	5.01568	3.85539	4.53612	4.36222	3.95433
7911289	ZNF672	79894	0.116955	0.313	125.51	100.78	1.25	0.110588	6.74914	6.72376	6.73449	6.72952	6.74363	7.06998	6.64046	6.76439	6.78505	6.82669	6.69322
7911301	PGBD2	267002	0.325898	0.492	15.59	17.89	0.87	0.255111	4.07768	3.77765	3.97078	4.15773	4.64228	4.24424	3.89221	3.87231	4.2526	3.77701	4.07849
7911307	LOC100653267	100653267	0.198064	0.379	76.93	113.47	0.68	0.708803	6.98976	6.1008	6.17373	7.57352	6.28237	5.02166	6.82395	6.72956	7.33295	6.70208	7.14181
7911309	WASH3P	374666	0.0393734	0.296	215.1	128.61	1.67	0.359956	7.05321	7.75328	8.15462	7.43044	7.33862	7.16467	7.14856	7.017	7.14764	7.44331	6.94854
7911323	FAM138B	654412	0.350329	0.515	17.81	15.16	1.17	0.614709	3.41872	4.0002	4.52392	3.40285	5.2624	4.80648	3.83757	3.72425	3.40129	3.9516	3.67995
7911329	LOC100134822	100134822	0.908513	0.944	56.79	55.76	1.02	0.271831	5.65858	5.72173	6.33968	5.83958	6.09631	5.29363	5.87502	5.61574	5.95452	5.69094	5.84402
7911331	---	---	0.373216	0.536	32.28	23.43	1.38	0.769975	4.18887	5.76152	6.47077	4.65216	5.26745	4.13533	4.1692	4.32575	4.40299	4.92257	4.19142
7911333	MGC2752	65996	0.173969	0.358	71.74	103.1	0.7	0.630439	6.77846	5.99348	6.07969	7.38291	6.20205	5.10846	6.76283	6.52898	7.13962	6.60743	6.9105
7911335	---	---	0.627667	0.746	2994.62	2546.9	1.18	0.621681	11.0358	12.1199	12.0329	10.2993	12.2054	11.5784	11.6857	10.6019	11.7458	11.729	11.8036
7911337	---	---	0.789049	0.865	3675.32	3459.43	1.06	0.492142	11.5612	12.0802	12.2795	10.9861	12.6523	11.5272	12.0207	11.2593	12.035	12.0466	12.2594
7911339	---	---	0.336505	0.502	3010.83	4129.54	0.73	0.688258	11.7932	12.0089	11.4483	10.2678	11.8322	11.5581	12.2268	10.9258	12.4825	12.3923	12.4444
7911341	---	---	0.0158203	0.296	1461.5	526.94	2.77	0.815529	9.51093	10.4462	10.8761	9.77004	11.3581	10.7562	8.9909	8.81452	9.76837	9.28712	10.0532
7911343	UIMC1	51720	0.063461	0.296	1627.39	659.02	2.47	0.892041	9.35145	10.8659	11.076	9.52032	11.8198	11.0701	9.33972	9.13046	9.92113	9.76403	10.3791
7911345	OR4F3	26683	0.0579166	0.296	31.83	16.63	1.91	0.882086	4.11384	4.41963	5.38487	3.87388	6.34232	5.43669	3.97519	3.98543	3.63111	4.09967	3.63013
7911347	LOC100134822	100134822	0.867583	0.918	51.24	54.73	0.94	0.65803	5.89986	6.00793	6.84442	5.98531	5.70763	4.13063	6.04063	5.60592	6.14385	5.4698	5.58407
7911349	---	---	0.516309	0.657	8.28	7.48	1.11	0.502234	2.53558	3.00123	3.38997	3.23397	4.19382	2.92445	2.78909	2.32254	2.7725	2.81885	2.69975
7911351	LINC00115	79854	0.0506385	0.296	127.77	61.54	2.08	0.663875	5.55557	7.0001	6.85917	5.92947	7.29485	7.41755	5.9636	5.83919	5.97774	6.13564	5.81083
7911355	---	---	0.0617098	0.296	255.06	110.55	2.31	0.686093	6.72595	7.61359	7.4531	6.90237	8.75965	8.3508	6.90334	6.9134	7.04127	6.86511	6.75211
7911359	NOC2L	26155	0.0891828	0.3	203.48	135.86	1.5	0.196253	7.31015	7.18453	7.18658	7.1952	7.73765	7.64976	7.22973	7.29086	7.30262	7.20479	7.15236
7911371	C1orf170	84808	0.0865782	0.299	79.28	45.18	1.75	0.660208	5.30531	6.22001	6.36304	4.90889	6.91085	6.75829	5.34292	5.54801	5.50822	5.59613	5.27515
7911376	HES4	57801	0.0661788	0.296	210.42	107.52	1.96	0.510437	6.80827	7.53924	7.8115	6.38972	7.71242	7.86937	6.76284	6.98121	6.75497	6.91694	6.82428
7911383	C1orf159	54991	0.242678	0.419	61.66	52.18	1.18	0.334834	5.36533	6.08476	6.33279	5.33306	5.93936	6.11616	5.95154	5.70004	5.39978	5.73754	5.60563
7911403	TNFRSF18	8784	0.155035	0.341	142.07	88.11	1.61	0.540067	6.29176	7.4507	7.02738	5.90585	6.71956	7.66019	6.56818	6.77084	6.13065	6.81614	6.29174
7911413	TNFRSF4	7293	0.0920498	0.3	121.31	66.96	1.81	0.606884	5.94575	6.90899	6.8502	5.47506	6.93641	7.5308	6.17734	6.13008	5.84853	6.19188	6.03143
7911422	SDF4	51150	0.509225	0.65	212	199.49	1.06	0.3401	7.99959	7.32844	7.67835	7.80272	6.92291	7.34274	7.95058	7.96795	7.80481	7.73548	7.91298
7911435	---	---	0.0972657	0.302	86.82	52.61	1.65	0.58216	5.62107	6.33576	6.47729	5.10957	6.96705	6.73449	5.74732	5.8374	5.34981	5.85695	5.66531
7911444	UBE2J2	118424	0.219207	0.397	61.71	69.8	0.88	0.200162	6.09908	5.80806	5.64933	6.21032	6.06175	5.95849	6.17097	6.35046	5.91132	6.09908	6.18631
7911458	ACAP3	116983	0.0718405	0.296	93.01	58.87	1.58	0.444149	5.98686	6.3093	6.47147	5.53475	6.92473	6.77863	5.98686	5.71041	5.99944	5.94916	5.74187
7911486	CPSF3L	54973	0.101358	0.304	174.46	130.65	1.34	0.137419	7.05781	7.22465	7.4761	7.0572	7.0322	7.31241	7.07728	7.2572	7.12543	7.26609	7.12543
7911506	DVL1	1855	0.0947434	0.301	230.9	122.34	1.89	0.486586	6.89063	7.56349	7.72428	6.60589	7.82885	8.23561	7.04983	7.17223	6.92994	7.09559	7.05904
7911529	MXRA8	54587	0.172845	0.357	453.14	278.93	1.62	0.387562	8.15271	8.68335	8.79884	7.70921	8.73042	9.04553	8.41026	8.65156	8.05721	8.64945	8.29467
7911532	AURKAIP1	54998	0.215661	0.393	303.72	238.01	1.28	0.220824	8.07303	7.98888	7.93139	7.89243	7.49262	8.22488	8.33019	8.05143	8.17748	8.07271	8.1518
7911539	CCNL2	81669	0.0370407	0.296	193.41	109.45	1.77	0.370145	6.99582	7.54019	7.55088	7.1165	6.82612	7.84585	6.90885	6.64315	6.93799	7.06384	6.85339
7911559	MRPL20	55052	0.0270105	0.296	138.29	220.38	0.63	0.751572	7.79058	7.12594	6.85289	8.05552	6.02825	6.49625	8.08535	7.89361	8.15025	7.83644	8.19984
7911566	---	---	0.226911	0.404	14.08	17.45	0.81	0.260307	3.81962	4.47535	4.26872	3.78681	3.94582	3.93844	4.04528	3.64661	3.67223	4.22812	4.09422
7911568	SSU72	29101	0.106839	0.307	63.36	110.4	0.57	0.766121	7.0184	6.58093	5.70545	7.24578	5.04744	5.33223	6.90106	6.5664	6.98728	7.0009	7.02923
7911578	CDK11A	728642	0.0456253	0.296	136.02	74.52	1.83	0.478466	6.59552	6.12087	7.10869	6.78441	7.5163	7.09011	6.21207	6.34324	6.24679	6.39531	6.04698
7911591	SLC35E2	9906	0.536715	0.673	80.14	76.32	1.05	0.226362	6.42412	6.36925	6.36161	6.72323	6.02504	5.9415	6.48145	6.04103	6.33664	6.34576	6.25833
7911600	NADK	65220	0.0857935	0.299	74.11	61.28	1.21	0.194438	5.87238	6.08001	6.36021	6.00547	6.06253	6.42391	5.8659	6.08357	5.87234	6.00552	5.85182
7911619	GNB1	2782	0.179125	0.362	456.97	705.54	0.65	1.12123	9.94214	8.91647	8.45595	10.1876	7.29441	6.97324	9.69905	9.98629	9.80001	9.65658	9.83612
7911634	TMEM52	339456	0.0764833	0.297	102.92	70.74	1.45	0.346588	6.00816	6.74605	6.69429	5.93843	6.58845	6.90664	6.29901	6.23651	5.92831	6.27627	6.07374
7911643	C1orf222	339457	0.153565	0.34	18.57	13.59	1.37	0.710919	3.53865	3.82541	4.43036	3.29156	5.28452	5.18863	3.72433	3.52592	3.39732	3.68309	3.4168
7911657	LOC728690	728690	0.0806598	0.297	106.46	57.13	1.86	0.676087	5.55531	7.00622	6.60109	5.28598	7.08477	7.0964	5.98469	5.86391	5.40377	5.93245	5.92201
7911659	KIAA1751	85452	0.677699	0.784	16.97	16.13	1.05	0.480515	3.50143	4.22325	4.36704	3.58716	4.53797	5.07014	3.89247	3.86744	3.62954	4.02533	3.65993
7911676	---	---	0.126554	0.319	41.74	34.6	1.21	0.383242	4.95816	5.69008	5.60295	4.7412	5.84001	5.4194	5.1449	5.1157	4.722	5.28368	4.88748
7911681	---	---	0.142081	0.331	35.62	27.48	1.3	0.558645	4.27871	5.42528	5.66933	4.21353	5.61054	5.60937	4.84856	4.65791	4.4577	4.79741	4.54708
7911683	C1orf86	199990	0.0926437	0.301	75.35	58.76	1.28	0.285302	5.77182	6.55426	6.19501	5.59325	6.31431	6.25881	5.86095	5.8769	5.88272	5.9231	5.82236
7911699	---	---	0.181118	0.364	136.37	80.08	1.7	0.612982	6.09757	6.93105	6.67361	5.91956	6.84808	8.18542	6.42617	6.47907	6.12952	6.42219	6.36438
7911701	---	---	0.13714	0.327	95.09	67.67	1.41	0.35568	5.91593	6.29792	6.52721	5.86203	6.62721	7.04322	6.17117	6.14043	6.1353	6.09569	5.93829
7911718	LOC100129534	100129534	0.178724	0.362	39.33	34.61	1.14	0.238138	5.21873	5.33246	5.25264	5.62187	5.56882	5.27062	4.96414	5.2766	5.08967	4.91802	4.91865
7911720	PEX10	5192	0.21905	0.397	108.75	93.17	1.17	0.159927	6.76224	6.66619	6.53407	6.39286	6.47562	6.89973	6.55064	6.86067	6.55033	6.56613	6.55033
7911730	PANK4	55229	0.396311	0.556	71.1	67.91	1.05	0.113004	6.24353	5.90053	6.14208	6.36038	6.08449	6.10593	6.08449	6.08449	6.14921	6.08449	6.11556
7911750	HES5	388585	0.212955	0.391	66.64	50.38	1.32	0.432042	5.47327	6.04164	5.94081	5.28231	6.06784	6.81863	5.80677	5.63796	5.349	5.78986	5.52636
7911754	TNFRSF14	8764	0.130468	0.322	204.87	126.93	1.61	0.358393	7.18089	7.34418	7.21157	6.60972	7.6926	7.99327	7.04054	7.03856	7.25315	7.13083	7.15433
7911767	MMEL1	79258	0.172129	0.356	38.19	29.43	1.3	0.499543	4.49901	5.01233	5.46501	4.60554	5.82941	5.90392	4.61906	4.99631	4.6202	4.87983	4.74242
7911793	FLJ42875	440556	0.0566631	0.296	152.86	84.44	1.81	0.540391	6.24745	7.92776	7.02743	6.47472	7.09299	7.11423	6.43828	6.10648	6.83588	6.15429	6.81318
7911796	FLJ42875	440556	0.067297	0.296	127.13	78.85	1.61	0.449636	6.10953	7.40791	7.09934	6.6365	6.26713	7.13946	6.57871	6.05587	6.32016	6.46997	6.30283
7911799	MEGF6	1953	0.0518115	0.296	103.28	61.63	1.68	0.483413	5.81304	6.95485	6.47987	5.81422	6.71326	7.00639	6.06515	5.97367	5.60742	6.07414	5.98218
7911839	WRAP73	49856	0.0437963	0.296	34.8	30.27	1.15	0.255104	5.01988	5.30821	5.16442	4.93754	5.52684	5.16693	4.89611	4.93664	4.77457	4.85301	4.6312
7911854	TP73-AS1	57212	0.378609	0.541	44.43	50.51	0.88	0.245094	5.46457	5.96623	5.69147	5.89733	5.3297	5.08566	5.62422	5.62422	5.70211	5.63563	5.56825
7911862	LRRC47	57470	0.0256781	0.296	86.27	121.37	0.71	0.482364	7.06008	6.57824	6.28559	6.94505	5.83359	5.98363	7.06818	6.87472	7.21375	6.95783	7.14215
7911870	CEP104	9731	0.16183	0.347	157.9	179.57	0.88	0.460054	7.79673	7.07792	7.21623	7.59213	6.5923	6.72441	7.86346	7.53845	7.99565	7.40713	7.69665
7911897	C1orf174	339448	0.501692	0.645	93.09	87.94	1.06	0.132716	6.50747	6.41712	6.29759	6.45878	6.41712	6.5716	6.51753	6.40224	6.48128	6.41712	6.81765
7911902	NPHP4	261734	0.400798	0.559	37.42	33.42	1.12	0.315571	4.9758	5.25199	5.45966	4.84026	5.14369	5.92276	5.05165	4.89404	5.00049	5.03184	4.91103
7911941	CHD5	26038	0.0374652	0.296	36.92	29.31	1.26	0.383887	4.74818	5.31061	5.40689	4.66221	5.71938	5.43673	4.94248	4.69589	4.65631	4.77637	4.74909
7911989	RPL22	6146	0.759565	0.844	56.64	61.66	0.92	0.508807	6.05353	5.37826	4.83997	6.11104	6.20983	6.37473	6.37473	5.65354	6.16342	5.34492	6.27578
7911993	ICMT	23463	0.0085467	0.283	83.81	166.96	0.5	0.796211	7.25007	5.87908	5.76456	7.47135	6.38885	5.91034	7.55149	7.52055	7.6386	7.45224	7.7356
7912004	GPR153	387509	0.115131	0.312	85.21	60.51	1.41	0.378287	5.70092	6.18379	6.61594	5.63876	6.67744	6.59025	6.05443	5.83323	5.86569	6.0152	5.82139
7912012	ACOT7	11332	0.651329	0.764	221.19	199.57	1.11	0.313166	7.61647	7.5756	7.45132	6.89115	7.54117	7.77621	8.03707	8.0074	7.72691	7.84744	7.74427
7912031	HES2	54626	0.0668195	0.296	61.61	38.91	1.58	0.546058	5.17954	5.85251	5.83738	5.0575	6.36767	6.58464	5.31315	5.3725	5.04168	5.37128	4.99188
7912040	TNFRSF25	8718	0.0746326	0.296	145.88	94.73	1.54	0.311351	6.42253	7.12974	7.30494	6.46311	7.17147	7.02624	6.62161	6.71556	6.55902	6.76243	6.54977
7912056	PLEKHG5	57449	0.0427725	0.296	51.54	29.32	1.76	0.667688	4.67238	5.61689	5.65175	4.85744	6.47592	6.18976	4.88933	4.8144	4.47611	4.92143	4.71967
7912086	NOL9	79707	0.142877	0.332	59.21	87.1	0.68	0.588419	6.85098	5.66463	6.14788	6.99474	5.43144	5.17369	6.61048	6.38621	6.48827	6.55696	6.50657
7912102	KLHL21	9903	0.792662	0.868	43.39	44.94	0.97	0.239468	5.42604	5.95166	5.03208	5.63954	5.41505	5.56801	5.42604	5.42604	5.71493	5.26526	5.42604
7912112	DNAJC11	55735	0.263169	0.438	231.91	309.59	0.75	0.908603	8.81828	7.74226	7.29815	9.26422	6.7188	6.53505	8.53209	8.39652	8.81322	8.5665	8.60891
7912133	LOC100129476	100129476	0.435188	0.588	24.81	22.22	1.12	0.456583	4.19821	4.79335	4.50491	3.93229	5.26157	5.39576	4.11962	4.3778	4.4125	4.35283	4.36549
7912136	UTS2	10911	0.0387073	0.296	6.97	7.98	0.87	0.221565	2.67676	2.94006	2.78086	2.7642	3.35654	3.23968	2.74794	2.78086	2.78086	2.73798	2.78086
7912145	TNFRSF9	3604	0.952675	0.971	21.48	21.29	1.01	0.488234	4.0714	4.99981	4.3145	3.71974	4.84401	5.20436	4.30721	4.74409	3.7704	4.31928	4.13186
7912155	---	---	0.0741674	0.296	181.28	88.29	2.05	0.638098	6.45082	7.41039	7.43715	5.90859	7.68943	7.82015	6.70148	6.61259	6.63696	6.10888	6.62934
7912157	ERRFI1	54206	0.0863176	0.299	71.26	245.39	0.29	1.75357	8.65596	5.84283	5.95218	7.77682	5.1752	5.00256	11.1278	7.06649	7.6266	7.06649	7.77142
7912162	---	---	0.0977682	0.302	65.4	32.6	2.01	0.92861	4.68066	5.90052	6.69431	4.11653	6.35246	6.98987	5.05015	4.88009	4.86113	4.93827	4.95109
7912164	---	---	0.534212	0.671	7.53	6.91	1.09	0.62344	2.39926	2.98645	2.77401	2.39637	3.78256	4.31904	2.68101	2.58257	2.51422	2.45239	2.61165
7912166	RERE	473	0.774165	0.854	212.3	205.2	1.03	0.471909	8.06771	7.71858	7.67095	8.23148	6.84108	6.81564	8.08437	7.93521	7.8702	7.77519	7.93693
7912194	---	---	0.135967	0.326	63.35	42.39	1.49	0.606309	5.12164	6.12896	6.52098	4.7591	5.87496	6.59437	5.33737	5.16026	5.18688	5.76523	5.30075
7912196	---	---	0.538577	0.675	5.52	5.36	1.03	0.387456	2.21344	2.57868	2.35187	2.28803	3.38081	3.00988	2.20687	2.182	2.29377	2.23586	2.33504
7912198	ENO1	2023	0.245782	0.422	952.28	1816.23	0.52	1.55281	11.479	9.9359	9.541	11.8404	8.141	6.8343	11.0936	11.2816	10.9146	11.076	10.9324
7912207	---	---	0.335757	0.501	12.32	10.39	1.19	0.648045	2.89106	3.60844	3.9105	2.99926	4.228	4.97547	3.02136	3.14322	3.08825	3.34558	3.12103
7912209	---	---	0.127264	0.32	8.98	11.37	0.79	0.240757	3.31247	3.42965	3.65883	2.95071	3.55191	3.25722	3.57687	3.10188	2.9788	3.26949	3.48236
7912211	SLC2A7	155184	0.155074	0.341	14.53	16.17	0.9	0.293907	3.55613	3.80146	4.06915	3.88304	4.62367	4.29079	3.83521	3.7364	3.79948	3.83825	3.87326
7912224	SLC2A5	6518	0.0179736	0.296	109.22	215.73	0.51	0.855804	7.52757	6.22048	6.06849	6.95793	6.23051	7.25311	8.4858	7.37291	8.38817	7.74568	8.03013
7912239	GPR157	80045	0.821537	0.887	42.28	41.1	1.03	0.28492	5.39593	5.71865	5.16757	4.88985	5.87535	5.44091	5.61119	5.12653	5.27014	5.20955	5.30048
7912248	MIR34A	407040	0.867314	0.918	10.09	10.32	0.98	0.321792	3.13969	3.77501	3.86419	3.26112	3.42441	3.74641	3.03294	3.13501	2.89672	3.42804	3.21651
7912250	MIR34A	407040	0.0477653	0.296	228.13	104.49	2.18	0.573881	6.60309	7.80096	7.85893	6.62614	7.77851	8.03537	6.83076	6.72925	6.78126	6.87811	6.79475
7912252	RN5S40	100873279	0.146284	0.334	34.75	24.36	1.43	0.654932	4.25638	5.51148	4.97369	4.02079	5.9706	5.71516	4.53751	4.3138	4.65216	4.52478	4.31053
7912254	C1orf200	644997	0.275642	0.449	26.78	23.01	1.16	0.444366	4.30565	4.59367	4.80643	4.13403	5.37357	5.46868	4.45863	4.27507	4.32516	4.4367	4.38197
7912257	CLSTN1	22883	0.153878	0.34	329.36	493.36	0.67	0.985444	9.10742	8.82986	8.09925	9.43571	6.66364	7.08589	9.33202	9.42855	9.09093	9.31299	9.3443
7912280	FLJ16126	645010	0.104475	0.306	14.68	17.38	0.84	0.301741	3.8814	4.03036	3.63296	3.73318	4.46715	4.51094	4.01908	4.22012	3.68867	3.97987	3.74528
7912283	CTNNBIP1	56998	0.0600981	0.296	208.24	99.87	2.09	0.606053	6.68207	7.79128	7.67168	6.32777	8.22729	7.41847	6.70255	6.79755	6.62443	6.86727	6.64606
7912292	LZIC	84328	0.0244036	0.296	37.63	115.42	0.33	1.10478	7.08605	5.25711	5.29974	6.81265	4.59764	4.38297	7.05229	6.52643	7.29621	6.70839	7.28828
7912303	DFFA	1676	0.0232973	0.296	74.46	149.57	0.5	0.849295	7.37377	5.92139	5.57576	7.60877	5.58203	6.02581	7.53873	7.15689	7.30645	7.48709	7.49362
7912316	CASZ1	54897	0.108933	0.308	82.82	59.19	1.4	0.384776	6.07585	6.67095	6.31358	6.30343	5.61925	6.80148	5.70298	6.04071	5.75633	6.03939	5.85225
7912343	CASZ1	54897	0.654041	0.766	43.62	51.4	0.85	0.598157	5.71369	6.43091	6.17482	6.12212	4.91644	4.33738	5.4386	5.93021	5.49195	5.86599	5.53528
7912347	CASZ1	54897	0.336403	0.502	27.22	44.17	0.62	0.857392	5.34678	6.32003	4.96082	6.1893	3.88001	3.55255	5.13682	5.67017	5.09583	5.7409	5.43639
7912349	C1orf127	148345	0.0393208	0.296	87.45	35.47	2.47	0.914318	5.0766	6.20435	6.36043	4.93243	7.17359	7.24641	5.30882	5.13964	4.74458	5.07759	5.0899
7912361	MASP2	10747	0.574601	0.704	27.28	24.83	1.1	0.466959	4.30555	4.80516	5.22512	4.07617	4.88067	5.70058	4.57224	4.35568	4.32694	4.74327	4.49147
7912374	SRM	6723	0.400116	0.559	154.71	171.44	0.9	0.505071	7.78097	7.17671	6.84464	7.92216	6.52233	6.71086	7.67355	8.05339	7.42757	7.58655	7.33002
7912385	EXOSC10	5394	0.931014	0.958	187.88	190.89	0.98	0.577238	7.97415	7.45936	7.61022	8.41352	6.77095	6.33849	7.83553	7.92263	7.75741	7.78675	7.71152
7912412	MTOR	2475	0.150393	0.338	111.31	162.18	0.69	0.724702	7.72243	6.97011	6.74945	7.81699	5.69695	5.97478	7.43622	7.52998	7.68263	7.38485	7.62876
7912473	FBXO2	26232	0.0853199	0.298	93.74	61.42	1.53	0.402453	5.80195	6.40062	6.28313	5.89489	6.74298	7.02517	5.99203	6.0232	5.8605	5.96077	5.86973
7912481	MAD2L2	10459	0.0659119	0.296	94.81	67.59	1.4	0.291928	6.01545	6.37911	6.42429	6.24235	6.51826	6.89848	6.04784	6.38535	5.90686	6.12938	5.9869
7912496	MTHFR	4524	0.0201969	0.296	44.75	98.84	0.45	0.774257	6.9366	5.43253	5.30332	6.17893	4.76111	5.533	6.40248	6.6414	6.96662	6.6297	6.94511
7912511	KIAA2013	90231	0.331627	0.498	165.94	129.37	1.28	0.341348	6.88334	7.16493	7.37438	6.55895	6.90243	7.6367	7.50933	7.10747	6.65833	7.33651	7.16092
7912515	NPPA	4878	0.798454	0.872	15.02	15.82	0.95	0.499824	3.5511	4.27821	4.29338	3.25744	3.79796	5.15567	3.8343	3.7731	3.65328	3.84368	3.82216
7912520	NPPB	4879	0.201854	0.382	31.84	24.27	1.31	0.615773	4.41757	4.93971	5.33637	3.81519	5.52724	5.83346	4.6031	4.71392	4.0976	4.56231	4.34231
7912525	RNU5E-4P	100873829	0.895049	0.937	6.11	6.17	0.99	0.303035	2.44505	2.54997	2.57199	2.65781	3.26947	3.02046	2.29758	2.31408	2.66622	2.33278	2.48297
7912527	---	---	0.880346	0.927	9.91	10.02	0.99	0.317798	3.16355	3.69416	3.35805	3.16355	3.77705	3.87805	3.07809	3.24709	2.99946	3.13124	3.00844
7912529	---	---	0.162945	0.348	34.1	26.1	1.31	0.598958	4.47347	5.44753	5.6745	3.85895	5.39499	5.66746	4.5217	4.47003	4.46943	4.83476	4.59594
7912531	---	---	0.322513	0.49	6.27	5.72	1.1	0.552757	2.29325	2.46907	2.51464	2.37507	3.85924	3.52151	2.32112	2.21772	2.4762	2.1578	2.46907
7912535	---	---	0.748143	0.836	30.32	33.66	0.9	0.671538	4.72647	3.81178	4.81599	4.0992	6.28866	5.50886	4.9412	5.25831	4.57109	4.92024	5.24129
7912537	DHRS3	9249	0.0088463	0.285	162.38	306	0.53	0.923334	8.63388	7.34492	6.47619	7.73101	6.63393	6.68739	8.88346	8.09802	8.61601	8.55088	8.69638
7912547	PRAMEF6	440561	0.065747	0.296	18.05	13.16	1.37	0.656991	3.42564	4.02758	4.77476	3.55858	5.2152	4.63061	3.67472	3.61754	3.45854	3.55143	3.20149
7912552	HNRNPCL1	343069	0.46374	0.612	10.62	11.99	0.89	0.294995	3.44147	3.81431	3.97901	3.32712	3.95173	3.09822	3.35843	3.44001	3.26644	3.48533	3.24392
7912555	PRAMEF9	343070	0.0352835	0.296	19.01	12.77	1.49	0.714701	3.44181	4.15547	4.74907	3.43291	5.25742	4.90508	3.53185	3.56815	3.46209	3.46099	3.25203
7912561	PRAMEF10	343071	0.170143	0.355	23.63	17.03	1.39	0.692688	3.70438	4.54855	4.7433	3.60987	5.81552	5.05741	3.92176	3.9451	3.73845	3.99734	3.88465
7912567	PRAMEF6	440561	0.0467664	0.296	19.32	13.57	1.42	0.679241	3.46752	4.19315	4.72293	3.51641	5.25515	4.92814	3.7364	3.59122	3.50855	3.53948	3.35784
7912575	PRAMEF6	440561	0.0347296	0.296	19.85	14.01	1.42	0.658735	3.54806	4.2813	4.77	3.56735	5.2306	4.93363	3.77137	3.66162	3.52294	3.61902	3.40095
7912580	LOC440563	440563	0.145783	0.334	21.26	17.16	1.24	0.526616	3.7036	4.64099	4.51126	3.96667	4.81028	5.37104	4.02076	3.93708	3.85412	3.94502	3.79634
7912582	PRAMEF6	440561	0.0344667	0.296	15.18	10.84	1.4	0.680765	3.2242	3.95583	4.59863	3.39604	4.86242	4.43036	3.42598	3.44073	3.36577	3.07489	2.74279
7912585	PRAMEF22	653606	0.287759	0.459	30.47	26.18	1.16	0.485123	4.26277	5.25121	5.17041	4.08	5.3298	5.59768	4.62091	4.48721	4.44637	4.7542	4.61366
7912589	---	---	0.0776938	0.297	11.54	7.58	1.52	0.87215	2.46717	3.36483	3.97803	2.70164	4.78243	4.75863	2.63444	2.68806	2.70754	2.75812	2.70379
7912591	PRAMEF7	441871	0.123971	0.318	101.94	57.59	1.77	0.674345	5.65775	6.64613	6.53378	5.28998	7.63811	6.64306	5.96394	5.94867	5.47414	6.03179	5.73866
7912595	PRAMEF1	65121	0.41902	0.575	11.21	12.28	0.91	0.363844	3.26258	3.49383	4.11763	3.26126	4.37509	3.57121	3.50167	3.43543	3.2896	3.38033	3.35198
7912601	PRAMEF18	391003	0.864479	0.917	20.74	20.24	1.02	0.491915	3.63131	4.59211	4.34159	3.83673	5.27831	4.99438	4.37416	3.88275	4.0667	4.25263	4.28125
7912606	PRAMEF7	441871	0.123971	0.318	101.94	57.59	1.77	0.674345	5.65775	6.64613	6.53378	5.28998	7.63811	6.64306	5.96394	5.94867	5.47414	6.03179	5.73866
7912610	PRAMEF1	65121	0.41902	0.575	11.21	12.28	0.91	0.363844	3.26258	3.49383	4.11763	3.26126	4.37509	3.57121	3.50167	3.43543	3.2896	3.38033	3.35198
7912617	PRAMEF18	391003	0.864479	0.917	20.74	20.24	1.02	0.491915	3.63131	4.59211	4.34159	3.83673	5.27831	4.99438	4.37416	3.88275	4.0667	4.25263	4.28125
7912622	LRRC38	126755	0.0299345	0.296	34.4	25.87	1.33	0.448406	4.65593	5.13924	5.2294	4.49307	5.66934	5.5084	4.7847	4.64955	4.38917	4.61036	4.40065
7912625	---	---	0.130396	0.322	7.83	6.97	1.12	0.431649	2.63636	3.09034	3.16734	2.8554	3.89642	3.26432	2.43993	2.49458	2.58785	2.69954	2.68697
7912627	---	---	0.171919	0.356	14.74	11.26	1.31	0.670239	3.30068	3.48582	3.51833	3.49224	4.93527	5.00917	3.15299	3.32937	3.15567	3.26346	3.40701
7912629	KAZN	23254	0.0840633	0.298	30.74	25.09	1.23	0.430219	4.29675	5.10115	5.36404	4.4696	5.1534	5.53428	4.43726	4.59302	4.50929	4.59642	4.44909
7912638	C1orf126	200197	0.371172	0.534	33.08	27.75	1.19	0.464294	4.75586	4.88712	5.14998	4.39598	5.15547	6.102	4.64783	4.84869	4.49947	4.66002	4.74455
7912646	CASP9	842	0.700598	0.801	100.08	95.6	1.05	0.254032	6.89772	6.24263	6.11281	7.01384	6.59908	6.62455	6.68425	6.65687	6.67521	6.59772	6.68359
7912670	UQCRH	7388	0.326643	0.493	185.92	242.31	0.77	0.762515	8.22118	7.51841	7.15994	8.47813	7.29841	5.87917	8.08019	8.18595	8.19276	8.15051	8.30238
7912672	FLJ37453	729614	0.183556	0.366	21.25	22.7	0.94	0.268942	4.28992	4.57892	4.62323	4.08072	4.96586	4.7473	4.61024	4.3733	4.20233	4.40014	4.19311
7912675	ZBTB17	7709	0.0908827	0.3	108.14	76.24	1.42	0.288688	6.15191	6.72269	6.59169	6.11473	6.98908	6.73383	6.25628	6.39706	6.24102	6.3669	6.16728
7912692	HSPB7	27129	0.303789	0.473	26.77	23.54	1.14	0.448866	4.13851	4.83436	4.86774	4.14626	5.48727	5.22944	4.41308	4.33066	4.19786	4.6398	4.46861
7912701	FAM131C	348487	0.0837813	0.298	85.22	53	1.61	0.513535	5.50101	6.19862	6.55546	5.44694	6.83889	6.68675	5.88912	5.43822	5.72022	5.61655	5.90195
7912706	EPHA2	1969	0.0003584	0.136	77.07	46.66	1.65	0.392437	5.98619	6.12983	6.35315	6.11113	6.15577	6.40144	5.44662	5.78539	5.29758	5.52221	5.459
7912724	ARHGEF19	128272	0.145379	0.334	58.65	44.06	1.33	0.430684	5.19427	5.78913	6.13664	5.13541	6.43541	5.93932	5.54489	5.5353	5.10205	5.55136	5.31601
7912743	RSG1	79363	0.251706	0.427	63.57	55.64	1.14	0.187314	5.67455	5.77088	5.91094	5.85036	6.19417	6.23802	5.81873	5.81873	5.64698	5.81873	5.81873
7912750	FBXO42	54455	0.246424	0.422	47.54	55.77	0.85	0.256666	6.07717	5.51478	5.47566	6.16998	5.40222	5.49082	5.80285	5.71993	5.88282	5.65147	5.91594
7912762	---	---	0.365683	0.529	9.36	10.18	0.92	0.248699	3.2374	3.24909	3.27589	3.22401	3.58724	3.87364	3.21567	3.18303	3.13119	3.00692	3.04384
7912764	SPATA21	374955	0.238989	0.416	30.52	27.73	1.1	0.327054	4.53785	5.0346	5.2335	4.48168	5.15723	5.4794	4.70812	4.70344	4.57014	4.72913	4.67547
7912784	CROCCP3	114819	0.0528557	0.296	65.79	41.62	1.58	0.54718	5.05488	6.21702	6.32252	5.0539	6.17735	6.47498	5.38504	5.27232	5.25148	5.42589	5.28247
7912800	GSTM2	2946	0.110087	0.309	10174.1	8584.11	1.19	0.383343	13.3574	13.504	13.699	12.8752	13.6209	13.5396	12.4612	13.1204	12.8205	13.2987	13.1343
7912802	LOC100132147	100132147	0.0968332	0.302	31.64	18.29	1.73	0.846451	4.18177	4.79205	5.13395	3.54237	6.26396	5.61487	4.02361	3.87003	3.83475	4.23255	4.09072
7912804	LOC100132147	100132147	0.137487	0.327	172.86	116.98	1.48	0.304925	6.83052	7.22719	7.44913	6.61358	7.02633	7.65504	7.15378	7.12494	6.7338	7.01021	6.91202
7912806	TRNAG36	100189486	0.269812	0.444	11.55	8.24	1.4	0.877306	2.60345	2.94432	3.53112	2.85505	5.45981	4.28218	2.66699	2.89878	2.71437	2.90167	2.88937
7912808	NBPF12	149013	0.168178	0.353	460.59	348.3	1.32	0.471559	8.77542	8.86539	9.30293	8.93761	8.44349	7.4175	8.783	8.783	8.65485	8.90902	8.73627
7912839	CROCCP2	84809	0.0909844	0.3	95.65	58.31	1.64	0.535047	5.63271	6.77367	6.71334	5.52317	7.14459	6.308	5.77461	5.93144	5.70686	6.00077	5.86477
7912850	GSTM2	2946	0.110087	0.309	10174.1	8584.11	1.19	0.383343	13.3574	13.504	13.699	12.8752	13.6209	13.5396	12.4612	13.1204	12.8205	13.2987	13.1343
7912852	EIF1AX	1964	0.0457947	0.296	130.23	376.71	0.35	1.4239	8.76832	7.44991	6.97745	8.65311	5.42227	5.35006	8.9861	8.71133	9.08823	8.51764	9.17716
7912854	ESPNP	284729	0.877765	0.925	69.57	67.55	1.03	0.380803	5.94022	5.93215	6.36649	5.24095	6.55877	6.02065	6.08146	5.60636	6.09755	6.48046	6.20625
7912861	LOC100133301	100133301	0.156994	0.343	34.62	26.78	1.29	0.5487	4.48528	5.2614	5.39097	4.02922	5.74034	5.63511	4.60417	4.63762	4.47734	4.84533	4.53932
7912863	MST1P9	11223	0.198531	0.379	286.75	216.61	1.32	0.521838	8.55855	8.53733	8.00654	7.89759	6.92583	7.6161	7.7926	7.98916	8.72781	7.49479	8.01408
7912882	TRNAL48	100189523	0.138048	0.328	10.63	12.92	0.82	0.397461	2.97861	3.60708	3.78739	3.11004	3.56794	4.48115	3.54228	3.61197	3.22259	3.58007	3.39789
7912884	LOC100133616	100133616	0.780077	0.859	34.14	33.38	1.02	0.215412	4.78044	5.39356	5.3167	5.21131	5.3734	5.02652	4.95396	5.17506	4.94138	4.8422	4.96206
7912887	MFAP2	4237	0.208951	0.388	50.16	43.78	1.15	0.255929	5.45494	5.80783	6.02842	5.90185	5.36003	5.63771	5.271	5.59666	5.32762	5.51873	5.31506
7912898	ATP13A2	23400	0.580301	0.709	62.16	67.35	0.92	0.278801	6.1628	6.18177	5.94224	6.27479	6.0708	5.29762	5.86744	6.33419	6.03494	6.13227	6.0708
7912928	SDHB	6390	0.0128907	0.296	105.74	347.14	0.3	1.38715	8.70243	6.86275	5.79817	8.17811	5.36233	6.16366	8.81113	8.45929	8.91858	8.68732	8.96437
7912937	PADI2	11240	0.41878	0.574	81.44	69.27	1.18	0.375435	6.12387	6.73909	5.73491	6.51997	5.95152	6.66735	5.93387	6.12371	6.61852	5.7097	6.37321
7912956	RCC2	55920	0.040671	0.296	266.41	187.38	1.42	0.133605	7.77409	7.75484	7.61746	7.97154	7.77409	7.68535	7.87435	7.90463	7.5068	7.84676	7.71338
7912968	TAS1R2	80834	0.58017	0.708	44.19	39.82	1.11	0.444687	5.05229	5.63642	6.30473	4.6196	5.8292	5.20483	5.36272	5.34437	5.0999	5.33957	5.12925
7912975	ALDH4A1	8659	0.000203	0.111	142.66	541.67	0.26	1.37139	8.53946	7.00439	6.32682	7.27021	6.4063	6.92134	9.54624	9.34372	9.03486	9.98135	9.23804
7912994	IFFO2	126917	0.398523	0.558	38.85	52.65	0.74	0.6375	5.59274	4.42104	6.51556	5.41646	4.54858	5.74256	5.52869	6.43333	5.51593	5.39146	5.59258
7913001	UBR4	23352	0.0697096	0.296	169.38	296.31	0.57	0.922527	8.32825	7.64512	7.60879	8.13677	6.30026	5.97864	8.55072	8.54027	8.43503	8.55215	8.47997
7913110	EMC1	23065	0.101094	0.304	73.24	114.44	0.64	0.663756	7.28507	6.29279	6.29398	7.00425	5.71975	5.17403	6.84545	7.0111	7.11362	6.68332	7.12627
7913138	AKR7L	246181	0.0264076	0.296	28.25	54.75	0.52	0.623212	5.62995	4.88967	4.27898	5.36526	5.21127	4.63823	6.1354	5.11935	6.38271	5.48987	5.75567
7913146	AKR7A3	22977	0.0692058	0.296	486.12	671.26	0.72	0.742127	9.70298	8.14865	8.22225	8.84337	8.5515	8.22091	9.96234	9.23142	9.96814	9.52313	9.89877
7913154	LOC100506730	100506730	0.900544	0.94	54.84	53.9	1.02	0.291528	5.47248	5.49673	5.87843	5.89903	5.8358	6.06802	5.94671	5.08806	5.94501	5.96711	5.73772
7913156	AKR7A2	8574	0.524329	0.663	379.24	438.31	0.87	0.628792	9.03784	7.8949	7.34436	8.43332	8.4309	8.44771	9.41214	8.75446	9.26056	8.97441	9.21846
7913169	CAPZB	832	0.172826	0.357	211.81	345.74	0.61	1.10939	8.98615	7.69204	7.16084	9.45863	6.31043	6.30667	8.81924	8.95983	8.63139	8.74931	8.6312
7913185	---	---	0.128379	0.32	39.37	22.3	1.77	0.913259	3.80681	5.16382	5.65363	3.90385	6.33655	6.18575	4.12318	4.51331	4.12018	4.16825	4.70914
7913187	TMCO4	255104	0.255855	0.431	81.83	73.27	1.12	0.157459	6.45937	6.16712	5.99771	6.4806	6.45399	6.27922	6.3048	6.35159	6.17842	6.16659	6.12129
7913206	RNF186	54546	0.0086608	0.284	80.38	156.68	0.51	0.836287	7.19633	6.43711	6.21957	5.16935	6.19329	6.2509	8.14337	6.98808	7.20183	7.56878	7.46865
7913211	PLA2G2E	30814	0.548214	0.682	42.36	38.66	1.1	0.38703	4.95807	5.63327	5.54293	4.71356	5.42495	6.1004	5.44029	5.26251	5.03845	5.33292	4.95204
7913216	PLA2G2A	5320	0.0556322	0.296	61.11	36.31	1.68	0.619571	4.85512	5.92617	6.04419	4.94729	6.36234	6.55762	5.06578	5.15288	5.22229	5.10092	5.01238
7913226	PLA2G2D	26279	0.138812	0.328	98.3	65.42	1.5	0.500646	5.67793	7.08323	6.70714	5.56163	6.92679	6.36159	6.11547	6.20292	5.75965	6.07137	6.03954
7913235	PLA2G2C	391013	0.0509006	0.296	91.43	49.72	1.84	0.589829	5.64141	6.23723	6.47751	5.39241	6.92246	7.02024	5.56555	5.56555	5.62766	5.7409	5.52103
7913237	CAMK2N1	55450	0.0435045	0.296	468.21	876.28	0.53	1.14188	9.67512	9.14714	8.76137	10.0296	7.11587	7.26065	10.2464	9.9963	9.95664	10.1344	10.085
7913242	MUL1	79594	0.0617473	0.296	71.66	106.75	0.67	0.561856	7.01853	6.22373	6.03014	7.0934	5.56888	5.63535	6.73228	6.91057	6.88978	6.70477	6.96303
7913249	PINK1-AS	100861548	0.0479429	0.296	41.93	53.75	0.78	0.222349	5.83249	5.44581	5.73676	5.39542	5.39541	5.13096	5.71287	5.71287	5.66803	5.7662	5.79088
7913252	PINK1-AS	100861548	0.0315464	0.296	45.7	59.3	0.77	0.219414	5.87152	5.52982	5.77865	5.71186	5.2564	5.49228	5.93875	5.82669	5.83098	5.95935	5.87926
7913256	DDOST	1650	0.0588639	0.296	207.89	321.59	0.65	0.882535	8.77662	7.65722	7.20574	8.63744	6.43437	6.77527	8.72408	8.68824	8.53322	8.57474	8.71749
7913271	KIF17	57576	0.435951	0.589	26.95	25.49	1.06	0.295569	4.68892	4.69825	5.03611	4.31484	5.28781	5.00675	4.68824	4.47922	4.42974	4.48156	4.6436
7913290	SH2D5	400745	0.200582	0.381	36.72	28.58	1.28	0.513002	4.54848	5.24211	5.17941	4.34448	6.00837	5.66634	4.84888	4.68705	4.55882	4.88229	4.63734
7913300	HP1BP3	50809	0.30828	0.477	208.04	305.78	0.68	1.00735	8.58078	7.87036	8.0242	8.94836	6.60441	5.70027	8.69891	8.32712	8.60978	8.59539	8.60332
7913319	EIF4G3	8672	0.445758	0.597	111.74	142.56	0.78	0.759678	7.53541	6.92967	7.16827	8.05077	5.74231	5.53164	7.18244	7.65097	7.18244	7.28597	7.24563
7913357	ECE1	1889	0.265723	0.44	175	213.77	0.82	0.671619	8.10418	7.47016	6.77352	8.46796	6.40853	6.86634	7.80939	8.17791	8.05633	7.75201	8.09975
7913380	NBPF3	84224	0.784516	0.862	657.55	610.63	1.08	0.78374	9.56128	9.44089	10.0507	10.0077	8.72012	7.24302	9.61004	9.66489	9.56128	9.6613	9.50649
7913385	RAP1GAP	5909	0.029878	0.296	197.24	146.3	1.35	0.463665	7.61713	7.36751	7.03651	8.64042	7.1453	6.87239	7.21323	7.29635	7.59192	7.36188	7.33469
7913415	USP48	84196	0.148726	0.336	45.58	80.06	0.57	0.738818	6.41576	5.5687	5.92837	6.65393	5.66062	4.04182	6.36905	6.30771	6.49282	6.29811	6.39523
7913450	HSPG2	3339	0.0012835	0.186	171.51	97.43	1.76	0.411549	7.10359	7.49873	7.32779	7.76461	6.69074	7.00807	6.53303	6.96697	6.60008	6.81978	6.51248
7913547	WNT4	54361	0.110168	0.309	58.74	44.12	1.33	0.435674	5.3357	6.00067	6.15702	4.92372	6.22383	6.01243	5.45793	5.68716	5.1769	5.51085	5.24278
7913556	---	---	0.0463051	0.296	6.49	7.78	0.83	0.197033	2.66861	2.6515	2.81133	2.67556	3.2191	2.99112	2.59856	2.84297	2.88504	2.81133	2.5307
7913558	LUZP1	7798	0.0961677	0.302	86.53	103.58	0.84	0.34618	6.77493	6.41716	6.47959	6.95001	5.90399	6.0508	6.69733	6.95164	6.76516	6.75459	6.76652
7913566	HTR1D	3352	0.0186349	0.296	33.14	21.53	1.54	0.637444	3.92116	5.41552	5.51682	4.5513	5.49219	5.44282	4.32181	4.26559	3.98517	4.53062	4.24752
7913571	HNRNPR	10236	0.310645	0.479	176.76	302.89	0.58	1.27254	8.9351	7.86262	7.51994	9.22494	6.32966	4.95994	8.53909	8.77142	8.42729	8.53155	8.4523
7913582	ZNF436	80818	0.279705	0.452	57.57	68.12	0.85	0.353225	6.48086	5.7122	5.63817	6.64516	5.58152	5.67087	6.17113	6.20504	6.0531	5.94092	6.1802
7913593	TCEA3	6920	0.0507773	0.296	204.08	265.69	0.77	0.661964	8.06676	7.41757	7.25978	8.47617	6.65755	7.16949	8.71098	8.0123	8.55373	8.24144	8.19938
7913609	ASAP3	55616	0.326574	0.493	56.28	49.44	1.14	0.242079	5.48509	5.68209	5.69055	5.57611	5.9332	6.30678	5.45508	5.75523	5.55695	5.60418	5.60488
7913642	---	---	0.798846	0.872	15.37	16.15	0.95	0.477866	3.49195	4.64759	4.98602	3.52937	3.83668	4.38041	3.84502	3.73374	3.71741	4.02541	3.7433
7913644	E2F2	1870	0.0861351	0.299	32.72	24.36	1.34	0.540265	4.43907	4.86527	5.53614	4.18855	5.6205	5.52646	4.61974	4.6425	4.42281	4.48812	4.18589
7913655	ID3	3399	0.159074	0.345	71.74	53.85	1.33	0.446319	5.94088	6.94485	5.96129	6.61095	5.63104	5.9056	5.35767	5.82257	5.75611	6.01202	5.71168
7913663	---	---	0.438916	0.591	8.95	7.91	1.13	0.551163	2.9375	3.09905	3.80622	2.75479	4.3575	3.10904	3.02057	2.68883	2.41667	3.02057	2.6913
7913665	---	---	0.0590035	0.296	176.67	64.35	2.75	0.941544	5.70349	7.03231	7.10291	6.02036	8.22815	8.28015	5.8747	6.1168	6.31649	5.8224	5.99317
7913667	GALE	2582	0.255296	0.43	69.45	78.63	0.88	0.219384	6.21244	5.85483	6.02092	5.79711	6.24442	6.25971	6.36659	6.19103	6.42904	6.48737	6.22044
7913682	HMGCL	3155	0.0047414	0.25	87.55	305.03	0.29	1.3416	8.44608	5.9654	5.68054	7.72342	5.57807	6.13905	8.80243	8.2769	8.68274	8.33271	8.70536
7913694	FUCA1	2517	0.0948879	0.301	151.08	304.39	0.5	1.21705	9.05268	6.95627	6.63538	9.04269	5.75846	6.18939	8.55215	8.67175	8.6422	8.32213	8.56999
7913705	CNR2	1269	0.581122	0.709	17.42	18.4	0.95	0.341434	4.06407	4.36387	4.80837	3.61981	4.67247	4.30988	3.97513	4.09152	3.93628	4.10708	3.99
7913712	SRSF10	10772	0.158416	0.345	48.56	73.53	0.66	0.569962	6.32585	5.8853	5.94925	6.69472	5.03627	4.87163	6.07191	6.11485	6.52704	6.12132	6.36236
7913727	MYOM3	127294	0.0008176	0.164	80.07	199.36	0.4	0.932366	7.57804	5.98802	5.83323	6.35502	6.10161	6.21952	7.63355	7.99785	8.35398	7.57445	7.77197
7913768	IL22RA1	58985	0.813622	0.882	36.65	35.78	1.02	0.336245	5.16439	5.36214	5.3371	4.45195	5.62611	5.38784	5.26586	5.26217	4.67085	5.22517	5.00934
7913776	IL28RA	163702	0.449364	0.6	52.62	45.95	1.15	0.311165	5.33603	5.56566	5.30135	5.50713	6.2241	6.13153	5.46515	5.50713	5.62766	5.29107	5.52367
7913787	C1orf201	90529	0.387541	0.548	44.3	57.52	0.77	0.637917	6.68739	5.25671	4.82223	6.86426	5.27906	5.17673	6.16308	5.81092	6.01401	5.69226	5.53221
7913799	---	---	0.730558	0.823	5.39	5.49	0.98	0.181634	2.34798	2.38936	2.5117	2.43576	2.64216	2.81176	2.3693	2.22046	2.28278	2.27058	2.24826
7913801	---	---	0.379318	0.541	22.1	18.16	1.22	0.634948	3.69511	4.69593	4.41327	3.55744	5.73195	4.9208	3.89149	3.8835	3.97384	4.16664	4.07094
7913803	---	---	0.298699	0.469	7.79	6.73	1.16	0.612399	2.72442	2.53965	2.71755	2.66467	3.72781	4.33878	2.41609	2.51252	2.76235	2.3898	2.57121
7913805	RUNX3	864	0.207567	0.387	69.39	55.41	1.25	0.395008	5.49825	6.40856	6.49885	5.2626	6.12208	6.12832	5.89707	5.97805	5.47631	5.90398	5.60045
7913814	SYF2	25949	0.114533	0.311	54.43	75.59	0.72	0.458267	6.55332	5.85218	5.58366	6.64447	5.28558	5.51747	6.3489	6.2424	6.47574	6.03286	6.31282
7913824	C1orf63	57035	0.261943	0.436	94.06	76.24	1.23	0.379706	6.50544	6.60347	7.03732	6.92173	6.16806	5.74112	6.38818	5.98073	6.43712	6.45888	6.19431
7913835	RHCE	6006	0.378376	0.541	16.84	14.72	1.14	0.570375	3.51248	3.9077	4.2364	3.37622	4.89596	5.07914	3.55153	3.751	3.65206	3.51668	3.88047
7913850	LOC646471	646471	0.106676	0.307	88.64	58.07	1.53	0.497427	5.62092	6.658	6.39091	5.37319	6.68145	6.80467	6.05133	5.66078	5.61172	6.0625	5.85349
7913852	C1orf135	79000	0.305451	0.475	12.91	14.66	0.88	0.394908	3.50332	3.71294	3.68136	3.36083	4.85287	3.99024	3.53298	3.67838	3.76425	3.70109	3.62943
7913858	PAQR7	164091	0.0063367	0.268	66.47	95.83	0.69	0.385273	6.29826	6.2302	5.65559	6.21161	5.87679	6.10027	6.78142	6.29818	6.67262	6.76876	6.81186
7913864	STMN1	3925	0.278043	0.451	22.81	19	1.2	0.575225	3.83453	4.59836	4.66986	3.62997	5.4402	5.17089	4.27362	4.16539	3.94368	4.10104	3.86677
7913869	STMN1	3925	0.102266	0.305	102.55	80.62	1.27	0.437266	6.9493	6.28921	6.2419	7.64619	6.51618	6.28888	6.40236	6.69083	6.17994	6.18325	6.45201
7913883	PAFAH2	5051	0.0055757	0.257	82.46	144.54	0.57	0.658932	7.27861	6.27043	6.15459	7.11562	5.83994	5.87534	7.52579	7.2079	7.41206	7.18141	7.387
7913896	SLC30A2	7780	0.0216011	0.296	68.58	126.79	0.54	0.754598	6.40832	6.33385	6.04388	4.84686	5.70899	6.72074	7.20632	7.33558	6.86854	7.09332	7.10036
7913907	TRIM63	84676	0.391661	0.552	21.63	18.13	1.19	0.569329	3.89672	4.68837	4.44609	3.70466	4.67199	5.68376	4.16857	4.01336	3.92123	3.8866	4.00089
7913918	UBXN11	91544	0.147489	0.336	82.87	64.6	1.28	0.320559	6.41763	6.22605	6.26858	5.79629	6.12094	6.77772	6.08001	5.69137	6.50044	5.94253	5.95873
7913938	AIM1L	55057	0.102966	0.305	73.28	44.32	1.65	0.649709	5.19072	6.2803	6.30699	4.74539	6.73264	6.62223	5.4187	5.53677	5.29028	5.53677	5.33123
7913965	ZNF683	257101	0.207782	0.387	44.18	35.21	1.25	0.447396	4.78397	5.97637	5.27814	4.83376	5.58669	6.12789	5.1235	5.10352	5.01688	5.11216	4.95033
7913972	---	---	0.732171	0.824	10.51	10.01	1.05	0.514727	2.95474	3.47238	3.85613	3.06034	4.62718	3.45304	3.25127	3.36186	2.87492	2.95129	3.03066
7913976	---	---	0.135354	0.325	5.41	6.01	0.9	0.300495	2.38238	2.4789	2.25584	2.30661	3.27249	2.72447	2.6164	2.3304	2.33258	2.2292	2.45407
7913978	GPN2	54707	0.666526	0.776	63.26	59.85	1.06	0.207372	6.02057	5.98157	5.98157	6.0351	5.52356	6.37534	5.98157	5.74582	5.89928	6.00211	5.87837
7913990	GPATCH3	63906	0.209931	0.389	33.14	36.63	0.9	0.149028	5.17267	5.06938	5.00273	4.89123	5.2256	5.42528	5.10466	5.0739	4.97909	5.23411	5.22853
7914000	NR0B2	8431	0.59002	0.716	43.35	45.82	0.95	0.210266	5.06392	5.69615	5.53481	5.64777	5.27592	5.7384	5.5612	5.26438	5.63042	5.52268	5.40574
7914003	C1orf172	126695	0.0406475	0.296	90.44	55.14	1.64	0.440139	5.76629	6.62195	6.06606	6.00154	6.57134	6.96283	5.63853	5.83201	5.70804	5.8701	5.79838
7914015	FAM46B	115572	0.10378	0.306	54.54	43.29	1.26	0.295954	5.8176	5.50213	5.74208	5.6998	6.22944	5.62772	5.59139	5.56931	5.24645	5.38119	5.13278
7914021	SLC9A1	6548	0.589758	0.716	90.16	83.43	1.08	0.427599	6.84058	6.40429	6.30089	7.48388	5.91265	6.11718	6.28673	6.79751	6.26315	6.36152	6.46346
7914038	---	---	0.809655	0.879	8.11	8.3	0.98	0.321311	2.78659	3.5478	2.94224	2.94224	3.3315	3.6234	2.76205	2.97053	2.80866	2.86519	2.72146
7914040	---	---	0.0898424	0.3	491.83	206.7	2.38	0.813025	7.68647	9.12247	9.27659	7.17354	9.38243	9.29599	7.97069	7.79293	7.68026	8.53768	7.68893
7914042	MAP3K6	9064	0.0149908	0.296	125.24	65.79	1.9	0.481632	6.45102	7.00917	6.73658	6.05324	6.90305	7.18808	5.973	6.36544	5.72268	6.08116	6.08842
7914075	FCN3	8547	0.17623	0.36	47.72	70.8	0.67	0.710633	4.96977	5.69442	5.33335	4.65796	6.32775	6.00646	5.79664	6.98703	5.28778	6.6944	5.98794
7914084	CD164L2	388611	0.102534	0.305	85.41	49.12	1.74	0.700809	5.43879	6.60886	6.51363	4.77638	6.64498	6.98947	5.75242	5.65445	5.17512	5.87488	5.44499
7914094	WASF2	10163	0.884059	0.93	127.05	124.7	1.02	0.401485	7.47094	6.86171	7.09842	7.45211	6.20768	6.38752	7.13367	7.27692	7.20028	6.86018	7.00105
7914103	AHDC1	27245	0.0004203	0.136	71.82	52.08	1.38	0.26238	5.82663	6.21867	6.15898	6.22776	6.09348	6.1672	5.57633	5.82663	5.5962	5.76597	5.61623
7914112	FGR	2268	0.0373951	0.296	112.51	57.94	1.94	0.58145	6.02434	6.69883	6.70756	5.54954	7.01622	7.24961	5.83182	5.96508	5.81914	5.9301	5.6984
7914127	IFI6	2537	0.524205	0.663	348.85	568.97	0.61	1.88303	11.4105	7.8909	7.25486	9.97461	6.70983	6.54708	7.51133	11.6422	7.84021	10.7604	9.12252
7914137	---	---	0.0951896	0.301	4.78	5.15	0.93	0.218173	2.13828	2.11046	2.35359	2.226	2.69856	2.71775	2.12126	2.22803	2.14794	2.19335	2.32656
7914139	PPP1R8	5511	0.444413	0.596	10.34	10.95	0.94	0.388062	3.11844	3.58627	3.09865	3.25181	4.29062	3.96816	3.22271	3.17702	3.25959	3.19676	3.2549
7914141	RPA2	6118	0.13826	0.328	34.6	50.72	0.68	0.47166	5.59422	5.38233	4.68913	6.37156	4.90129	5.03592	5.55015	5.89235	5.71971	5.4268	5.60435
7914153	EYA3	2140	0.379927	0.541	131.2	116.54	1.13	0.419132	6.89064	6.64236	7.04515	8.02763	6.36382	6.64774	7.12266	7.07917	6.91409	6.88572	6.90699
7914178	---	---	0.306644	0.476	29.14	24.36	1.2	0.514221	4.05184	5.12507	5.26766	4.24399	4.98107	5.76905	4.53332	4.46312	4.4012	4.55854	4.38572
7914180	LOC653566	653566	0.039296	0.296	40.32	154.31	0.26	1.4735	7.55171	5.75436	4.86297	7.74198	4.66864	3.70035	7.41329	7.43122	7.60721	7.20297	7.60194
7914182	---	---	0.0856381	0.298	26.75	16.07	1.66	0.788372	4.15073	4.2127	4.76018	3.71695	5.94508	5.50905	3.76402	3.45953	4.15073	3.89933	3.76221
7914184	PTAFR	5724	0.870481	0.92	35.62	36.13	0.99	0.233855	4.87939	5.20681	5.34371	5.36105	5.39357	5.23025	5.31969	5.30756	4.97894	5.23358	4.66098
7914194	DNAJC8	22826	0.0717546	0.296	59.28	145.66	0.41	1.13319	7.38861	6.13323	5.86103	7.89472	5.25749	4.36538	7.28189	7.63404	7.48395	6.95916	7.4004
7914200	---	---	0.72672	0.82	7.2	6.94	1.04	0.394846	2.79082	3.11947	2.63834	2.72479	3.83603	2.89065	2.52491	2.49099	2.81123	2.44276	2.58804
7914202	SNHG12	85028	0.0022669	0.222	74.2	41.79	1.78	0.468499	5.81779	6.16132	6.39686	5.88451	6.54243	5.91431	5.28326	5.45347	5.18713	5.26064	5.48666
7914212	SNHG12	85028	0.0160609	0.296	642.73	107.74	5.97	1.6773	8.11433	9.47903	10.6395	6.53439	10.9332	8.84944	6.7355	6.00914	7.38563	7.03129	7.17228
7914214	SNHG12	85028	0.0620791	0.296	110.53	43.8	2.52	0.997315	5.81574	6.77162	6.85559	4.89592	8.30542	6.34625	5.22814	5.19609	5.73655	5.41655	5.47139
7914216	SNHG12	85028	0.0130144	0.296	1906.78	619.16	3.08	0.94428	10.1076	11.3124	11.5582	9.61929	12.1122	10.5443	9.24	9.64821	9.93799	9.69917	9.64773
7914218	TAF12	6883	0.0224343	0.296	53.52	78.52	0.68	0.401938	6.27207	5.75363	5.48535	6.49189	5.62167	5.47836	6.36107	6.51295	6.32312	6.26835	6.20941
7914230	---	---	0.108256	0.308	5.42	5.91	0.92	0.210624	2.36927	2.40625	2.4896	2.33973	2.89191	2.8075	2.42779	2.28912	2.55819	2.31053	2.24071
7914232	TMEM200B	399474	0.150189	0.338	177.49	96.62	1.84	0.616151	6.40363	6.91002	7.32663	6.07753	7.55269	8.31707	6.69739	6.70058	6.64726	6.70285	6.62766
7914235	SRSF4	6429	0.28732	0.459	161.94	134.38	1.21	0.37896	7.281	7.54639	7.54948	7.6434	6.66594	6.43844	7.17953	7.42708	7.02233	7.36398	7.07681
7914245	MECR	51102	0.258266	0.433	96.49	83.53	1.16	0.188102	6.4505	6.28131	6.83968	6.46483	6.19768	6.65075	6.41886	6.24922	6.4505	6.62169	6.4505
7914260	MATN1	4146	0.740158	0.83	23.78	22.58	1.05	0.468915	4.2741	4.35746	4.62051	3.8716	5.47327	5.14815	4.56993	4.57794	3.98887	4.26652	4.34516
7914270	LAPTM5	7805	0.664173	0.774	70.39	82.7	0.85	0.872533	6.8705	5.97473	5.00929	7.44782	6.15981	5.86631	5.34264	8.04433	6.30795	6.11929	6.28439
7914282	SDC3	9672	0.161584	0.347	63.46	57.25	1.11	0.197651	5.97074	6.10531	6.13565	5.91309	5.87434	5.84642	5.73983	6.20816	5.53086	5.91186	5.73358
7914296	PUM1	9698	0.0776615	0.297	284.79	551.75	0.52	1.21484	9.40798	8.00241	7.95484	9.68082	6.4155	6.66418	9.74538	9.33749	9.4544	9.35879	9.33114
7914322	SNORD103A	692234	0.82274	0.888	30.18	31.08	0.97	0.38248	4.69147	5.50575	4.96894	4.26531	5.42446	5.0303	4.69375	4.50352	5.29827	4.93368	4.87107
7914324	SNORD103A	692234	0.82274	0.888	30.18	31.08	0.97	0.38248	4.69147	5.50575	4.96894	4.26531	5.42446	5.0303	4.69375	4.50352	5.29827	4.93368	4.87107
7914326	NKAIN1	79570	0.0379638	0.296	32.78	22.34	1.47	0.609005	4.33982	5.1854	5.38293	4.03906	5.61804	5.58669	4.31483	4.49111	4.04992	4.50066	4.30243
7914334	SNRNP40	9410	0.198681	0.379	55.41	67.97	0.82	0.331388	6.23952	5.54469	5.79606	6.53726	5.376	5.86475	5.96274	6.23972	6.09712	6.1615	6.05225
7914342	FABP3	2170	0.0060952	0.265	122.82	418.65	0.29	1.41523	8.61867	6.67065	6.37319	8.61867	6.03897	5.70496	8.62786	9.2959	9.17466	9.09433	9.06425
7914350	---	---	0.403181	0.561	47.28	41.89	1.13	0.297803	5.46026	5.43396	5.43396	4.98598	6.13292	5.7757	5.27935	5.29963	5.23522	5.43889	5.42313
7914354	PEF1	553115	0.0449055	0.296	44	73.5	0.6	0.533133	6.31026	5.31424	5.08034	6.37453	5.0403	5.65744	6.18863	6.39057	6.26768	6.01808	6.30378
7914361	COL16A1	1307	0.0496537	0.296	125.07	60.9	2.05	0.656283	5.74251	6.90063	6.9641	5.67971	7.18665	7.4077	5.97732	6.03551	5.69984	6.05932	5.84402
7914433	BAI2	576	0.0571391	0.296	74.94	49.69	1.51	0.449819	5.41222	6.23395	6.42791	5.39473	6.33272	6.58985	5.71159	5.66714	5.40475	5.58753	5.64219
7914467	SPOCD1	90853	0.163522	0.349	59.61	43.2	1.38	0.537517	5.04432	6.24847	6.01712	4.73876	6.35988	6.13887	5.51325	5.40254	5.09847	5.56403	5.3184
7914489	PTP4A2	8073	0.772935	0.854	380.71	412.01	0.92	0.79126	9.23961	8.8357	8.41616	9.20161	8.0556	6.56097	9.01493	9.11302	8.93043	8.90865	9.21574
7914496	---	---	0.0259621	0.296	85.25	30.43	2.8	1.00669	4.90059	6.0901	6.44236	4.91969	7.28527	7.14144	4.91352	4.9019	4.62913	4.89437	4.787
7914498	---	---	0.320492	0.488	11.94	10.89	1.1	0.529855	3.03493	3.4838	3.55878	3.2851	4.62158	4.41994	3.35208	3.14325	3.15149	3.23235	3.19199
7914500	TMEM234	56063	0.0444671	0.296	59.47	44.97	1.32	0.302042	5.50061	5.66681	5.98687	5.61843	6.21713	6.0586	5.51842	5.28113	5.45833	5.62436	5.33831
7914516	MTMR9LP	339483	0.0313753	0.296	110.11	59.78	1.84	0.524559	5.77595	6.86782	6.86196	5.89707	7.05073	6.75041	5.89589	5.93231	5.67198	6.13959	5.8227
7914525	MARCKSL1	65108	0.0997372	0.303	179.99	107.66	1.67	0.392114	6.98871	6.96424	7.43968	6.48778	7.26422	7.91122	6.92788	6.95759	6.61404	6.90579	6.84511
7914530	BSDC1	55108	0.292152	0.463	90.51	98.65	0.92	0.274983	6.75359	6.53918	6.21961	6.91191	6.02195	6.38216	6.86173	6.72499	6.71687	6.69724	6.55042
7914550	ZBTB8OS	339487	0.279768	0.452	19.41	25.31	0.77	0.41115	4.3409	4.35607	3.6366	4.58791	4.24887	5.32669	4.36021	4.51254	4.55628	4.38929	4.84643
7914555	---	---	0.780809	0.859	9.36	9.17	1.02	0.412911	2.67791	3.34922	3.48416	3.2022	4.05721	3.74467	3.03107	2.99463	3.01129	2.88029	2.89851
7914557	SYNC	81493	0.037718	0.296	41.19	30.63	1.34	0.385423	5.11269	5.43551	5.40362	5.00629	5.94173	5.33696	5.00722	4.86901	4.89199	4.47161	4.96674
7914563	YARS	8565	0.0294087	0.296	58.64	94.07	0.62	0.545262	6.77803	5.25102	5.62528	6.53857	5.75418	5.8689	6.5611	6.85594	6.65269	6.42609	6.67384
7914580	FNDC5	252995	0.832387	0.895	30.84	31.25	0.99	0.240201	4.5969	5.1897	5.02182	4.67228	5.19221	5.40379	4.87191	4.78368	4.93801	4.89719	4.84323
7914592	TMEM54	113452	0.0212618	0.296	159.62	114.9	1.39	0.312225	7.07081	6.96451	7.1459	7.71036	6.90583	7.01045	6.76644	7.52502	6.85299	6.96313	6.66638
7914603	RNF19B	127544	0.0082004	0.283	116.12	175.16	0.66	0.621004	7.66533	6.71901	6.42907	7.27939	6.23091	6.55489	7.88685	7.32779	8.02204	7.36402	7.71177
7914617	AK2	204	0.0591862	0.296	60.98	118.91	0.51	0.75132	6.75363	6.44611	5.65686	6.63353	4.70868	6.17259	7.14102	6.66755	6.9787	7.09	7.21883
7914628	---	---	0.710336	0.808	16.71	18.08	0.92	0.481886	3.9505	4.1893	4.43905	3.45289	5.3143	3.79954	4.00647	3.95238	3.81156	4.30304	3.90406
7914630	TRIM62	55223	0.475873	0.623	39.62	36.43	1.09	0.339934	5.00707	5.68211	5.20858	4.6173	5.55294	5.80041	5.11272	5.19179	5.0157	5.21589	5.04232
7914643	A3GALT2P	127550	0.540376	0.676	20.83	22.48	0.93	0.391101	3.99551	4.55747	4.64897	3.8167	4.67444	5.27107	4.44199	4.51957	4.35685	4.18106	4.18834
7914648	PHC2	1912	0.537406	0.674	66.07	69.71	0.95	0.227401	6.10866	6.10866	5.87911	6.41545	5.97184	5.87354	6.10866	6.58824	5.85957	6.1098	6.03085
7914665	---	---	0.286932	0.459	21.56	19.48	1.11	0.331609	4.18423	4.88284	4.72958	4.3573	4.57351	4.84893	4.11972	4.20729	3.89937	4.23189	4.10059
7914667	CSMD2	114784	0.28895	0.46	20.12	18.48	1.09	0.423811	3.79745	4.38446	4.54174	3.89552	4.94229	5.03923	4.06727	4.04176	4.01917	4.05692	3.94492
7914748	---	---	0.919104	0.951	18	18.42	0.98	0.581724	3.51166	3.87945	5.03942	3.58953	5.42599	4.17838	4.11062	4.00939	3.76866	4.11062	4.11062
7914750	C1orf212	113444	0.18354	0.366	39.98	55.54	0.72	0.432851	6.16544	5.52193	5.4055	6.15992	5.10087	4.78624	5.71393	5.52979	5.98762	5.79441	5.91671
7914758	DLGAP3	58512	0.176242	0.36	39.46	29.81	1.32	0.559063	4.69339	5.24399	5.62175	4.19268	5.77293	6.01032	4.81736	4.92195	4.50584	4.76766	4.9618
7914764	ZMYM6	9204	0.101022	0.304	50.19	89.56	0.56	0.701751	6.68065	5.80474	5.97987	6.87603	4.60797	5.27099	6.58817	6.61076	6.52934	6.48484	6.55931
7914791	SFPQ	6421	0.851723	0.908	237.44	225.38	1.05	0.669917	8.13211	8.45143	8.48916	8.30828	6.61658	6.55565	7.96789	8.09783	8.13211	8.00107	8.13211
7914805	---	---	0.254246	0.429	11.38	10.49	1.08	0.500967	2.9375	3.39619	3.84851	3.25736	4.34967	4.33247	3.07548	3.23577	3.06818	3.30185	3.1241
7914807	---	---	0.479603	0.626	55.5	34.55	1.61	1.36808	4.36801	5.04457	5.65769	3.69919	8.2021	6.43638	4.71217	3.28558	6.15344	5.25986	5.80451
7914809	KIAA0319L	79932	0.0637773	0.296	108.52	228.42	0.48	1.10164	8.30642	6.87102	6.42807	8.3478	5.83397	5.33366	8.24747	7.85585	8.11182	8.03903	8.19434
7914834	PSMB2	5690	0.0376074	0.296	139.53	231.63	0.6	0.83991	8.15674	6.88688	6.78381	8.2722	6.40946	6.08401	8.19904	8.35412	7.9635	8.06859	7.97573
7914847	C1orf216	127703	0.0797508	0.297	55.08	37.79	1.46	0.501253	4.98519	5.76325	5.96815	4.9991	5.90893	6.49919	5.16795	5.2077	5.01625	5.26147	5.2189
7914851	CLSPN	63967	0.223402	0.401	17.42	15.26	1.14	0.452067	3.90011	3.79329	4.53199	3.77583	4.60515	4.93176	3.61318	3.9121	3.60559	3.74711	3.7768
7914878	CLSPN	63967	0.415911	0.572	11.84	10.6	1.12	0.481702	3.35898	3.19062	3.49706	3.60267	4.08274	4.57844	3.2342	3.47676	3.1714	2.98432	2.99368
7914880	COL8A2	1296	0.0722016	0.296	59.46	43.14	1.38	0.41581	5.25141	6.0304	5.86709	5.18198	6.1903	6.2542	5.554	5.34704	5.08714	5.5625	5.33631
7914887	TRAPPC3	27095	0.0236996	0.296	108.38	211.04	0.51	0.901141	7.92052	6.82004	6.54378	7.82053	5.7068	6.0003	7.9205	7.74055	8.24363	7.69995	8.20252
7914898	FAM176B	55194	0.103798	0.306	256.5	126.2	2.03	0.623758	7.06634	7.92163	7.6176	6.37629	8.16351	8.56021	7.02713	7.24364	6.92466	7.2152	7.1532
7914904	STK40	83931	0.172753	0.357	92.51	109.15	0.85	0.288552	6.63798	6.44918	5.96927	6.66846	6.59289	6.438	6.85793	6.9697	6.94796	6.83823	6.75301
7914917	LSM10	84967	0.646803	0.761	51.08	48.02	1.06	0.239592	5.33938	5.61336	5.46631	5.37387	6.16761	5.90156	5.51024	5.51024	5.60667	5.51493	5.62187
7914921	---	---	0.170442	0.355	34.86	24.15	1.44	0.631895	4.34792	4.73425	5.05556	4.32598	6.20268	5.74818	4.45154	4.46295	4.31814	4.54075	4.49256
7914923	OSCP1	127700	0.0609465	0.296	48.28	73.7	0.66	0.487818	6.03489	5.40852	5.66581	6.6806	5.11733	5.56526	6.54553	5.99412	6.29352	6.06018	6.32678
7914938	---	---	0.894292	0.936	170.44	161.3	1.06	0.965929	7.74693	8.15066	7.70636	7.20294	6.63014	6.18433	7.85688	5.4215	8.71753	7.55206	8.14932
7914940	MRPS15	64960	0.0131689	0.296	132.83	377.58	0.35	1.31372	8.64209	6.96032	6.54291	8.72653	5.84677	5.88915	9.04291	8.85925	8.73944	8.92853	8.92743
7914950	CSF3R	1441	0.310093	0.479	18.03	16.03	1.12	0.450791	3.71172	4.07029	4.3448	3.92494	4.6517	5.07148	3.81386	4.05689	3.76746	3.81124	3.57835
7914974	GRIK3	2899	0.236442	0.413	34.07	28.45	1.2	0.470245	4.46399	5.26992	5.21351	4.23614	5.60179	5.71564	4.77776	4.73662	4.65524	4.79536	4.62029
7914992	RN5S43	100873282	0.178719	0.362	16.42	12.59	1.3	0.692976	3.29288	3.90957	4.29437	3.2709	4.83008	5.18861	3.61611	3.63265	2.95506	3.68798	3.31582
7914994	---	---	0.394932	0.555	6.33	6.07	1.04	0.384932	2.51685	2.75761	2.46596	2.51584	3.5066	3.21908	2.35856	2.29423	2.54179	2.35766	2.45897
7914996	MEAF6	64769	0.848516	0.906	97.05	94.55	1.03	0.390479	6.78268	6.43102	6.22805	7.52317	6.50674	6.01072	6.58905	6.85694	6.54941	6.44805	6.75852
7915008	SNIP1	79753	0.0463808	0.296	177.8	99.24	1.79	0.392384	6.49652	7.37031	7.5047	6.71779	7.5549	7.32408	6.77626	6.76614	6.77029	6.71385	6.57692
7915015	GNL2	29889	0.14304	0.332	115.64	170.85	0.68	0.777851	7.98576	6.43768	6.92079	8.02709	5.98521	5.88997	7.65902	7.75638	7.54857	7.613	7.49492
7915032	RSPO1	284654	0.0738975	0.296	67.78	43.4	1.56	0.539021	5.22243	5.93565	6.2927	5.12513	6.34075	6.63161	5.58511	5.4976	5.1022	5.53334	5.22431
7915045	C1orf109	54955	0.142611	0.331	27.78	36.51	0.76	0.213681	5.23512	5.1375	4.82906	5.04911	4.57577	5.04228	5.37884	5.03858	5.10955	4.90986	5.15119
7915056	EPHA10	284656	0.129573	0.321	16.96	14.6	1.16	0.506755	3.55555	4.26949	4.06181	3.58453	4.94098	4.79221	3.75873	3.5851	3.50684	3.77734	3.67206
7915074	---	---	0.433275	0.587	9.24	10.42	0.89	0.517102	2.69334	2.69675	3.36234	3.32631	4.30338	3.88813	2.75132	3.61549	2.87225	3.32218	3.22067
7915078	EPHA10	284656	0.0890153	0.3	80.65	53.78	1.5	0.463354	5.60997	6.16006	6.56127	5.36179	6.48077	6.73471	5.6986	5.92753	5.51923	5.86132	5.61308
7915084	YRDC	79693	0.274091	0.447	95.91	75.63	1.27	0.317665	6.42718	5.94104	6.31394	6.71443	7.17544	6.31583	6.31394	6.23783	6.24023	6.25067	6.34601
7915091	MTF1	4520	0.168741	0.353	116.17	160.35	0.72	0.721323	7.81674	6.65616	6.56493	8.09378	6.2604	5.83151	7.78193	7.47879	7.40511	7.47468	7.42499
7915101	INPP5B	3633	0.991816	0.995	97.14	97.03	1	0.269034	6.45635	6.81711	6.76941	6.75789	6.11132	6.20024	6.69456	6.38433	6.67772	6.72346	6.95674
7915130	SF3A3	10946	0.372743	0.535	119.19	154.01	0.77	0.724518	7.73498	6.6433	7.33059	7.99887	5.66323	6.04838	7.53786	7.33703	7.5131	7.36209	7.48292
7915147	FHL3	2275	0.0453412	0.296	54.13	39.46	1.37	0.350645	5.44751	5.53465	5.51951	5.8869	6.23496	5.86353	5.21516	5.43406	5.08638	5.30369	5.16616
7915156	POU3F1	5453	0.0585638	0.296	118.23	59.94	1.97	0.636973	5.70641	6.85373	6.59246	5.81545	7.11017	7.46591	6.09235	5.89559	5.53101	6.16542	5.79697
7915160	RRAGC	64121	0.0217453	0.296	49.96	137.06	0.36	1.05361	7.28697	5.30602	5.81126	7.25012	4.98809	4.82195	7.18515	7.10194	7.39978	7.14899	7.42703
7915170	MYCBP	26292	0.461474	0.611	96.92	90.69	1.07	0.186017	6.91481	6.22539	6.43668	6.58463	6.29588	6.67636	6.65665	6.52189	6.54845	6.56335	6.57895
7915178	GJA9	81025	0.433966	0.587	8.1	8.67	0.93	0.369024	2.9854	2.88502	2.74804	2.98423	3.93449	3.55483	2.93335	2.72135	2.97826	2.97826	2.79295
7915184	RHBDL2	54933	0.360036	0.523	10.5	9.42	1.12	0.57141	2.9713	3.17904	3.04639	3.18203	4.56004	4.30031	3.09149	2.98912	2.95328	3.12393	2.87033
7915198	---	---	0.989423	0.993	10.68	10.66	1	0.468683	3.11294	4.06904	4.03	2.78856	3.84567	4.02209	3.25041	3.0459	3.05261	3.43216	3.16289
7915200	---	---	0.0284341	0.296	33.85	15	2.26	1.03446	3.65523	5.2744	5.33178	3.63665	6.05701	6.01652	3.51198	3.708	3.92065	3.82231	3.53879
7915202	RN5S44	100873283	0.0423269	0.296	114.45	49.47	2.31	0.829227	5.39014	6.97837	7.15844	5.19907	7.12417	7.1594	5.31368	5.77133	5.53468	5.893	5.45967
7915204	PPIEL	728448	0.101466	0.304	40.55	31.03	1.31	0.49064	4.50212	6.089	5.69601	4.79485	5.50056	5.41588	4.8159	4.7551	4.75698	5.06423	4.88264
7915207	PABPC4	8761	0.12163	0.316	92.2	141.8	0.65	0.739575	7.59687	6.54461	6.55676	7.63307	5.74767	5.49284	7.51993	7.34604	7.24118	7.18501	7.24294
7915229	HEYL	26508	0.0408354	0.296	83.52	50	1.67	0.497352	5.53161	6.52765	6.21576	5.5589	6.78661	6.57148	5.51596	5.76129	5.47968	5.76639	5.52554
7915238	NT5C1A	84618	0.0590869	0.296	78.75	42.56	1.85	0.671399	5.24115	6.3227	6.23396	5.05901	6.532	7.08477	5.20148	5.49764	5.29548	5.42023	5.38098
7915245	HPCAL4	51440	0.0817345	0.297	42.26	30.29	1.4	0.523405	4.75472	6.10588	5.44258	4.71248	5.36657	5.93515	4.61694	5.11542	4.95782	4.81139	4.60513
7915252	BMP8B	656	0.0445946	0.296	126.1	58.08	2.17	0.711269	5.76787	6.87175	7.13244	5.52337	7.096	7.48332	5.96682	5.90885	5.62427	5.9797	5.75305
7915257	OXCT2	64064	0.10186	0.305	51.71	39.26	1.32	0.420653	5.06242	5.77201	5.76647	4.93112	6.08781	6.09153	5.28584	5.29678	5.02004	5.41528	5.14696
7915261	TRIT1	54802	0.147139	0.335	76.81	95.63	0.8	0.431972	6.72033	5.82585	6.00195	7.2266	6.04645	6.04801	6.81225	6.66331	6.72802	6.5187	6.59643
7915275	---	---	0.184467	0.367	8.1	9.33	0.87	0.291387	2.83945	3.21497	3.33372	2.91153	3.83806	3.02657	2.87175	2.83055	3.10151	3.04978	3.07822
7915277	MYCL1	4610	0.810785	0.88	26.48	25.15	1.05	0.49927	4.44463	4.8132	5.36367	3.8742	4.58392	5.75837	4.53062	4.51159	4.50093	4.54254	4.50884
7915284	---	---	0.154002	0.34	14.38	10.96	1.31	0.663602	3.77018	4.19444	3.46085	3.19791	4.86704	4.43477	3.36141	3.49115	2.69922	3.86601	2.81546
7915286	PPT1	5538	0.115191	0.312	125.01	240.78	0.52	1.14489	8.6048	7.08276	6.13172	8.83571	5.8405	5.75951	8.1731	8.2813	8.21312	7.98532	8.20743
7915297	COL9A2	1298	0.0616755	0.296	141.61	65.44	2.16	0.7149	5.8317	6.85931	7.16389	5.75624	7.44541	7.69284	6.21133	6.10884	5.75483	6.23761	5.87307
7915329	---	---	0.10466	0.306	103.2	66.67	1.55	0.49002	5.77491	7.06895	6.83798	5.55598	6.55013	6.89043	6.02736	5.95363	6.12565	6.07765	6.19376
7915331	---	---	0.145098	0.333	60.96	33.27	1.83	0.842566	4.74977	5.48477	5.84255	4.45317	6.98554	6.82093	4.81367	5.09806	5.17733	4.98599	4.77383
7915333	RIMS3	9783	0.151229	0.338	56.01	40.77	1.37	0.507051	4.96258	5.82494	5.9478	4.8541	6.14855	6.40489	5.43673	5.28125	5.05024	5.42379	5.25458
7915345	LOC100130557	100130557	0.0922217	0.3	197.2	92.54	2.13	0.734333	6.4892	7.68729	7.6017	5.64847	7.90312	7.92398	6.71698	6.42893	6.68389	6.71698	6.48938
7915347	CITED4	163732	0.0905157	0.3	84.89	58.23	1.46	0.413344	5.94911	6.18077	6.48233	5.89707	6.11594	6.98975	5.97377	6.19908	5.41959	5.99839	5.64551
7915351	SLFNL1	200172	0.152136	0.339	40.46	29.28	1.38	0.605548	4.34833	5.61153	5.66291	4.45233	5.48727	6.20151	4.59552	4.9953	4.51482	4.99819	4.71736
7915363	SCMH1	22955	0.14763	0.336	101.1	172.26	0.59	0.880589	7.40734	6.44057	7.43988	7.84141	5.81809	5.25644	7.89172	7.7015	7.50008	7.60969	7.43892
7915385	EDN2	1907	0.0746023	0.296	59.65	43.56	1.37	0.390626	5.96461	6.25693	5.86504	5.7456	5.32771	6.26333	5.47096	5.60058	5.05701	5.54693	5.28747
7915392	HIVEP3	59269	0.595752	0.721	32.06	29.9	1.07	0.293302	4.66846	5.27151	5.09785	4.94593	4.90227	5.65421	4.67133	4.90637	4.70977	4.89201	4.81726
7915404	GUCA2A	2980	0.083286	0.297	42.81	33.28	1.29	0.45155	4.90381	5.78311	5.69031	4.55023	5.75097	5.67149	5.25876	4.73318	4.84024	5.01375	5.00696
7915408	FOXJ3	22887	0.217887	0.395	188.75	234.51	0.8	0.664	7.99769	7.58103	7.37528	8.50086	6.63155	6.50707	8.34535	8.00222	8.10384	8.16217	8.07558
7915425	ZMYND12	84217	0.062398	0.296	43.81	82.62	0.53	0.764175	6.79179	5.14045	5.36025	5.9014	4.86117	5.71154	6.86254	5.44599	7.09099	6.18528	6.63187
7915435	CLDN19	149461	0.0008528	0.165	170.56	117.73	1.45	0.34704	7.34018	7.31216	6.97553	8.01256	6.92274	6.89136	6.93995	6.96747	7.17155	6.73535	7.19652
7915444	LEPRE1	64175	0.221884	0.399	47.94	43.58	1.1	0.180914	5.53584	5.46535	5.72655	5.57205	5.53584	5.86199	5.32162	5.53584	5.40369	5.53584	5.19105
7915466	---	---	0.0290478	0.296	148.13	61.55	2.41	0.726196	6.01397	7.0598	7.28598	5.78133	7.38304	7.60638	5.76555	6.09349	5.83047	6.0501	5.98154
7915468	CCDC23	374969	0.314239	0.483	24.95	32.63	0.76	0.510171	4.75344	4.23749	4.72903	5.76109	4.75463	4.83193	4.56882	4.76374	5.96825	4.64021	4.80132
7915472	SLC2A1	6513	0.431247	0.585	142.03	124.18	1.14	0.551274	7.91667	7.05748	6.81744	7.99285	6.47084	6.25952	6.99269	7.46997	7.35059	6.7206	6.90558
7915485	EBNA1BP2	10969	0.0660209	0.296	100.67	208.9	0.48	1.02417	7.95651	7.17451	6.47426	7.90199	5.27074	5.66539	8.13794	7.75992	8.06633	7.83941	7.9462
7915498	LOC100131756	100131756	0.181641	0.365	10.13	12.87	0.79	0.459842	3.03216	4.06539	3.69471	2.91807	4.40827	3.06054	3.7366	3.2287	3.30019	3.60404	3.4674
7915500	C1orf210	149466	0.14701	0.335	84.12	126.71	0.66	0.65966	7.2771	6.30104	6.38944	7.31786	5.15308	6.3804	7.22619	6.97262	7.09807	7.06549	7.23837
7915504	ELOVL1	64834	0.143002	0.332	95.18	186.44	0.51	1.15429	8.19891	6.51769	6.1641	8.74414	5.58649	5.1694	7.80907	8.01175	7.56332	7.69607	7.71805
7915516	MED8	112950	0.0221506	0.296	34.71	68.16	0.51	0.622514	6.23075	4.82083	4.92495	6.04967	5.08795	4.87477	6.10206	6.25461	6.39247	5.91762	5.91762
7915529	HYI	81888	0.104325	0.306	86.95	72	1.21	0.177454	6.33701	6.2908	6.63896	6.13254	6.4683	6.16087	6.36236	5.99623	6.1315	6.25939	6.2364
7915543	SLC6A9	6536	0.0717248	0.296	77.68	58.52	1.33	0.271893	5.84556	6.35665	6.06377	5.85071	6.56217	6.32323	6.01881	5.96376	5.74227	5.76317	5.83618
7915561	---	---	0.611482	0.734	7.91	7.27	1.09	0.605081	2.47732	2.93693	2.71204	2.69746	3.4894	4.52238	2.54172	2.83004	2.72479	2.485	2.59932
7915563	---	---	0.808486	0.878	31.27	32.55	0.96	0.28677	5.28247	5.33373	4.38129	5.21583	5.08627	5.25243	4.86985	4.98279	5.13684	4.68413	5.01891
7915565	---	---	0.534314	0.672	5.87	5.36	1.1	0.59862	2.36206	2.07363	2.33267	2.35664	4.08882	3.11642	2.56115	2.09491	2.22055	2.23247	2.16348
7915567	ERI3	79033	0.0024938	0.224	95.84	142.49	0.67	0.505438	6.91595	6.56898	6.41184	7.13004	6.13068	6.17842	7.15977	7.4108	7.0846	7.64514	7.25129
7915578	TMEM53	79639	0.547423	0.682	82	87.62	0.94	0.289731	6.85683	6.30267	6.17353	6.29858	5.93618	6.41433	6.89242	6.4608	6.14806	6.53578	6.5359
7915590	RNU5F-1	26828	0.214693	0.392	6.03	5.67	1.06	0.384095	2.53841	2.39276	2.52164	2.42692	3.23916	3.36138	2.36659	2.40734	2.34428	2.27771	2.18839
7915592	RNU5D-1	26830	0.877393	0.925	15.62	14.28	1.09	1.37414	6.35514	2.36461	5.33504	2.51522	4.43523	4.19712	3.49794	2.55489	5.61493	2.78229	3.79277
7915594	---	---	0.0814899	0.297	132.24	163.91	0.81	0.489331	7.35937	6.74949	6.70726	7.76949	6.86028	6.29373	7.61557	7.37018	7.65433	7.50701	7.60977
7915598	BEST4	266675	0.24678	0.423	29.49	25.93	1.14	0.399893	4.39485	5.12672	5.29227	4.35253	5.0361	5.46505	4.33935	4.78201	4.49306	4.72043	4.5138
7915609	PLK3	1263	0.252292	0.428	20.65	17.27	1.2	0.577071	3.88121	4.56993	4.60865	3.35496	5.0206	5.25744	3.85984	3.95745	4.06216	3.87627	3.85136
7915640	EIF2B3	8891	0.0277477	0.296	37.99	58.05	0.65	0.360262	5.69799	5.32182	5.1654	6.03314	5.25278	4.99128	5.89156	5.78618	5.9526	5.84619	5.80124
7915657	---	---	0.141037	0.33	28.33	22.91	1.24	0.463146	4.253	4.99129	4.6699	4.31881	5.39955	5.53262	4.47542	4.29084	4.29066	4.43179	4.35748
7915659	HECTD3	79654	0.0746291	0.296	101.9	169.35	0.6	0.83695	8.11944	6.47462	6.38718	7.6845	6.03889	5.6657	7.71572	7.4468	7.99366	7.33194	7.54512
7915682	ZSWIM5	57643	0.0286895	0.296	70.07	92.29	0.76	0.339491	6.57706	5.97416	6.09285	6.1976	6.24498	5.70423	6.86219	6.5236	6.68092	6.54083	6.4137
7915695	MUTYH	4595	0.0305667	0.296	54.54	39.83	1.37	0.354801	5.38057	5.91625	5.54578	5.38057	6.02688	6.10156	5.36101	5.21217	5.35315	5.37106	4.97417
7915718	TESK2	10420	0.113657	0.311	28.78	37.31	0.77	0.272022	5.04424	4.66219	4.76806	5.3415	5.06267	5.06267	5.69123	4.929	5.04364	5.06267	5.02558
7915731	---	---	0.209236	0.388	8.35	9.25	0.9	0.307594	2.73479	2.94719	3.34288	3.14647	3.77908	3.51125	2.98423	3.02729	2.8496	3.07822	2.95187
7915733	PRDX1	5052	0.012344	0.296	383.17	685.03	0.56	1.04941	9.6319	8.24751	8.09211	9.53979	7.11975	7.43863	9.64471	9.59838	9.84573	9.66195	10.0166
7915743	CCDC17	149483	0.24417	0.42	41.26	35.53	1.16	0.383722	4.68108	5.61932	5.44321	4.84047	5.70065	5.81594	5.20636	5.10665	4.76394	5.22106	5.07263
7915758	GPBP1L1	60313	0.208226	0.387	152.36	242.98	0.63	0.991306	8.20584	7.33601	7.34917	8.82905	5.66269	6.07146	8.29261	8.18912	8.30157	8.0151	8.14136
7915775	IPP	3652	0.0708718	0.296	30.49	66.35	0.46	0.80994	6.07411	5.70105	4.83019	6.08869	4.90724	3.61746	6.0402	6.07594	5.98826	6.10497	6.10751
7915787	PIK3R3	8503	0.204356	0.384	75.41	107.99	0.7	0.647928	6.97599	6.6597	6.2866	7.15672	5.29917	5.5721	6.29863	7.29604	6.84204	7.11556	6.70348
7915801	POMGNT1	55624	0.0109819	0.296	86.4	120.78	0.72	0.44998	6.84025	6.40286	6.40943	7.01712	5.84778	6.10534	7.07504	6.84025	7.04952	7.06551	7.18752
7915827	LRRC41	10489	0.177921	0.361	115.01	150.78	0.76	0.609539	7.61009	6.25187	6.63652	7.82387	6.66968	5.96195	7.4141	7.47936	7.3042	7.5502	7.27642
7915841	KNCN	148930	0.0942342	0.301	110.96	67.39	1.65	0.487674	5.90137	6.49236	6.83497	5.73104	7.1028	7.11412	5.98928	6.11231	6.00115	6.26046	6.0732
7915846	MKNK1	8569	0.0154678	0.296	184.58	114.64	1.61	0.20768	7.19041	7.15901	7.32836	7.24366	7.19886	7.46798	6.84614	7.00645	7.04913	7.11657	6.73797
7915861	MOB3C	148932	0.435732	0.589	67.41	61.22	1.1	0.196811	5.80848	6.02788	5.92859	5.67207	6.37893	6.18479	5.92784	5.98271	5.74723	5.99293	6.0145
7915870	ATPAF1	64756	0.0505998	0.296	40.42	65.51	0.62	0.519388	5.87393	5.24836	4.82591	6.44891	5.52829	5.06622	6.24269	5.79847	6.05598	5.96258	6.18316
7915882	KIAA0494	9813	0.20184	0.382	176.37	349.8	0.5	1.32462	8.78625	7.98486	7.79387	9.27909	5.66637	5.39642	8.79765	8.83494	8.79215	8.57919	8.88677
7915896	CYP4Z2P	163720	0.45268	0.603	8.53	9.67	0.88	0.464432	2.89789	3.12468	2.62311	3.13598	3.35064	4.28027	2.95432	3.56614	2.77294	3.17748	2.77208
7915910	PDZK1IP1	10158	0.0100067	0.296	783	1939.25	0.4	1.35957	11.3073	8.64037	8.45619	10.5784	8.25683	8.34542	11.305	11.1126	11.1212	11.2067	10.9649
7915919	TAL1	6886	0.0688817	0.296	34.98	28.17	1.24	0.37352	4.85969	5.23636	4.96907	4.69454	5.59872	5.56715	4.78554	4.52392	4.53711	4.93548	4.70815
7915926	STIL	6491	0.938383	0.962	18.21	18.49	0.98	0.337116	4.71957	3.96648	4.07461	4.69024	4.78255	4.10188	4.04523	4.22527	3.90241	4.03464	3.92947
7915949	TRABD2B	388630	0.159396	0.345	61.51	48.77	1.26	0.34116	5.40736	5.76407	6.05236	5.43663	6.08581	6.42279	5.62611	5.78576	5.29515	5.6307	5.50803
7915951	LOC100128922	100128922	0.62745	0.746	9.6	8.33	1.15	0.736127	2.83406	3.13483	3.12096	2.68918	5.28368	3.04306	2.75842	2.9779	2.76038	2.75345	2.89731
7915955	SPATA6	54558	0.397787	0.557	74.06	105.15	0.7	0.789765	7.0443	6.55831	6.90352	7.42643	4.64006	5.50672	6.89655	6.83123	6.718	6.80507	6.81808
7915971	AGBL4	84871	0.371981	0.535	41.06	45.22	0.91	0.222618	5.14541	5.49605	5.12101	5.3617	5.49605	5.77701	5.53532	5.40523	5.10503	5.64146	5.58371
7915982	BEND5	79656	0.744364	0.833	53.25	55.58	0.96	0.214108	5.7066	5.81309	5.60903	6.05893	5.36716	6.14682	5.88656	5.79474	5.62118	5.83397	5.76436
7915991	DMRTA2	63950	0.147743	0.336	50.39	43.04	1.17	0.311373	5.22776	5.8863	5.82436	5.03279	5.73577	5.98932	5.39615	5.48859	5.2287	5.48088	5.29169
7915995	FAF1	11124	0.058274	0.296	106.92	158.03	0.68	0.67488	7.67047	6.59811	6.37033	7.78404	6.18481	5.94337	7.46202	7.4876	7.6777	7.39583	7.41644
7916016	---	---	0.456259	0.606	19.36	24.26	0.8	0.670418	3.26253	4.86446	4.91084	4.29707	3.94539	5.23678	4.62648	3.28015	4.69078	4.8756	4.85679
7916018	---	---	0.509549	0.651	11.64	10.68	1.09	0.457759	3.21453	3.36378	3.80758	3.46246	3.82464	4.58541	3.03386	3.08346	3.43295	3.3094	3.05992
7916020	---	---	0.0800655	0.297	6.55	7.63	0.86	0.339492	2.51084	2.74582	2.90679	2.51993	3.68555	2.90571	2.69356	2.60202	2.60869	3.03936	2.60912
7916022	---	---	0.0667565	0.296	258.43	154.03	1.68	0.316112	7.27811	8.19426	8.00521	7.25135	7.68933	7.7287	7.50905	7.51517	7.31073	7.64298	7.23031
7916024	TTC39A	22996	0.81317	0.881	75.94	81.72	0.93	0.767299	7.97632	5.97614	5.58474	6.93294	5.94308	5.7062	5.81752	7.24737	6.82112	5.80575	6.38024
7916045	EPS15	2060	0.113141	0.311	119.28	216.59	0.55	1.01744	8.18443	7.04319	6.76935	8.46285	5.69688	5.57494	8.10149	7.95378	8.03884	7.96842	7.977
7916075	---	---	0.0214927	0.296	5.63	6.74	0.84	0.188511	2.31675	2.80208	2.46475	2.4253	2.76951	2.9135	2.62498	2.55674	2.61296	2.54075	2.36272
7916077	NRD1	4898	0.167546	0.352	113.22	197.95	0.57	0.999226	7.9245	7.00061	7.16411	8.30236	5.54005	5.37717	7.99684	8.10255	7.67028	7.80879	7.71169
7916112	RAB3B	5865	0.900534	0.94	26.78	27.4	0.98	0.460313	4.20849	5.0922	5.27558	4.19082	4.63754	5.58461	4.7127	4.80909	4.2	5.00204	4.55122
7916120	TXNDC12	51060	0.109759	0.309	124.73	278.2	0.45	1.33011	8.78209	6.83692	6.38944	9.25825	5.38986	5.79044	8.62549	8.34572	8.49518	8.14188	8.44163
7916130	KTI12	112970	0.103631	0.306	30.99	52.94	0.59	0.541479	5.82101	5.40637	5.10972	5.6706	4.03649	5.06132	5.89126	5.78441	5.8324	5.40671	5.63003
7916135	CC2D1B	200014	0.0432033	0.296	108.7	82.46	1.32	0.158976	6.46262	6.83475	6.5544	6.40591	6.71432	6.64959	6.42193	6.54393	6.39477	6.39559	6.31922
7916167	ORC1	4998	0.215315	0.393	19.78	21.52	0.92	0.270743	4.35385	4.38509	4.72059	3.88604	4.85422	4.5881	4.39419	4.29451	4.2246	4.30306	4.12153
7916185	ZCCHC11	23318	0.176441	0.36	59.27	106.83	0.55	0.879906	7.04266	6.39623	6.26642	7.43585	4.80469	4.75229	6.80431	6.72823	6.90244	6.8932	6.88519
7916219	SELRC1	65260	0.0357188	0.296	53.63	109.03	0.49	0.843948	7.22991	5.61512	5.2539	6.69412	5.24101	5.51747	7.3609	6.33969	7.41211	6.35563	6.99632
7916225	---	---	0.277608	0.451	53.32	46.06	1.16	0.295225	5.51556	5.52289	6.06666	5.27724	5.70649	6.16238	5.69942	5.4425	5.58284	5.5155	5.1908
7916227	---	---	0.184384	0.367	6.15	5.5	1.12	0.458721	2.40592	2.42157	2.50404	2.50277	3.03674	3.74341	2.34255	2.30869	2.25523	2.36511	2.12658
7916229	ECHDC2	55268	0.244594	0.421	79.96	95.66	0.84	0.342013	6.32127	6.53367	6.71967	6.45884	5.71979	5.97332	6.71455	6.45676	6.58374	6.87317	6.66538
7916246	SCP2	6342	0.814207	0.882	28.05	27.3	1.03	0.279357	4.49776	4.63472	5.01906	4.99629	4.99333	5.31786	4.37772	4.50429	4.76899	4.84152	4.75533
7916248	SLC1A7	6512	0.066399	0.296	22.54	17.54	1.28	0.559991	4.06248	4.82298	4.6514	3.57114	5.23936	5.05408	4.04054	3.79891	3.94217	4.09894	3.83481
7916262	C1orf123	54987	0.0458529	0.296	143.18	230.3	0.62	0.800528	7.80391	7.01987	6.93945	8.29648	6.58979	5.99593	8.19591	8.36064	7.75755	8.28257	7.92822
7916274	MAGOH	4116	0.0356482	0.296	53.42	67.89	0.79	0.252125	6.08021	5.82306	5.70521	6.23901	5.61179	5.4744	6.05554	6.11091	6.09511	6.10906	6.1376
7916282	LRP8	7804	0.0498043	0.296	56.83	42.88	1.33	0.334497	5.5158	5.61452	6.06339	5.52757	5.77263	6.26985	5.22896	5.50186	5.10316	5.54677	5.47294
7916304	GLIS1	148979	0.448187	0.6	77.3	64.99	1.19	0.432313	5.53001	6.39221	6.25163	5.27458	6.30171	6.83316	6.02342	6.07428	5.72495	6.28794	6.01178
7916316	TMEM48	55706	0.109122	0.309	40.73	74.87	0.54	0.784729	6.44599	4.93082	5.39808	7.24275	4.70465	5.01965	6.29227	6.34402	6.22683	6.20421	6.23665
7916341	---	---	0.957072	0.974	6.42	6.39	1	0.367011	2.27846	2.95496	2.67703	2.60402	3.06213	3.52485	2.34627	2.50195	2.50195	2.51526	2.47319
7916343	YIPF1	54432	0.151511	0.338	52.08	69.73	0.75	0.38914	6.27487	5.54051	5.78819	6.4081	5.08202	5.87354	6.05714	6.35415	6.14416	6.05352	6.1172
7916356	HSPB11	51668	0.0907322	0.3	39.81	54.66	0.73	0.342174	5.8869	5.00978	5.34121	6.06164	5.41942	5.06109	5.71641	5.71641	5.80969	5.82917	5.71641
7916364	LDLRAD1	388633	0.253354	0.429	33.9	26.04	1.3	0.576345	4.34621	5.09276	5.14016	4.19626	6.15195	5.37992	4.61576	4.77365	4.25939	4.57822	4.64827
7916372	TMEM59	9528	0.107845	0.308	220.75	771.18	0.29	1.89379	9.97224	8.4592	7.98755	10.1813	5.32667	5.11905	9.89211	9.93188	9.89932	9.84815	9.98958
7916384	CDCP2	200008	0.311462	0.48	25.58	21.58	1.19	0.529956	4.02852	4.44072	4.93296	3.97419	5.35414	5.49892	4.26457	4.38497	3.99538	4.49954	4.2369
7916393	CYB5RL	606495	0.0266014	0.296	47.23	37.3	1.27	0.323442	4.95909	5.75344	5.6323	5.27733	5.79667	5.83677	5.22594	5.09337	5.06488	5.18243	5.2039
7916403	SSBP3	23648	0.899645	0.939	137.88	129.91	1.06	0.852835	7.44581	7.46323	7.19071	8.25616	4.75497	7.39324	7.11711	7.21005	7.31795	6.94669	7.21005
7916412	FAM151A	338094	8.45e-05	0.0789	90.2	510.2	0.18	1.66112	6.16312	6.45405	6.46029	5.34631	6.63242	6.76218	8.80561	9.4334	8.80011	10.1252	9.50776
7916422	PARS2	25973	0.0782691	0.297	146.72	89.39	1.64	0.356589	6.63063	6.70618	6.80834	6.60271	7.21426	7.64348	6.57418	6.61523	6.45122	6.57856	6.52717
7916425	TTC22	55001	0.969072	0.981	78.14	78.75	0.99	0.325945	6.49208	5.534	6.02001	6.19726	6.69888	6.41802	6.12625	6.39689	6.50884	6.15284	6.57369
7916432	DHCR24	1718	0.290364	0.461	172.29	238.52	0.72	0.949729	8.67034	7.1706	6.9584	9.01275	6.17789	6.32553	7.92599	8.34158	8.17494	7.83365	8.49118
7916443	USP24	23358	0.215741	0.393	90.92	140.58	0.65	0.798129	7.32344	6.99735	6.83123	7.61266	5.51805	5.18997	7.27546	7.22445	7.47216	7.15507	7.34297
7916487	---	---	0.190704	0.373	5.43	4.99	1.09	0.448009	2.2292	2.29377	2.28921	2.32558	3.56614	2.95392	2.10432	2.22046	2.19836	2.18766	2.12164
7916489	---	---	0.0366137	0.296	66.01	37.38	1.77	0.610686	5.07404	5.93921	6.18877	5.05214	6.57795	6.45261	5.25879	5.01092	5.13607	5.26391	5.10785
7916491	---	---	0.89583	0.937	15.16	15.93	0.95	0.787235	3.07457	4.59788	3.88175	3.37244	5.87842	3.1128	3.78135	3.46629	3.9018	3.99436	3.82601
7916493	PPAP2B	8613	0.0159633	0.296	393.12	530.14	0.74	0.713775	8.99202	8.71206	7.94745	8.94635	7.52342	7.93389	9.33324	9.56637	9.25569	9.53221	9.36128
7916506	C1orf168	199920	0.307605	0.477	21.32	26.33	0.81	0.280025	4.69787	4.28449	5.18009	4.68126	4.69787	4.17507	4.28693	4.78639	4.59211	4.69787	4.6059
7916526	C8B	732	0.506142	0.648	13.66	12.15	1.12	0.57677	3.17623	3.4886	3.9598	3.3802	4.28693	5.10256	3.40582	3.30787	3.45118	3.39884	3.31268
7916541	DAB1	1600	0.120127	0.315	21.45	18.35	1.17	0.431774	4.0382	4.47528	4.69378	3.99634	4.79718	5.20196	3.99041	4.02148	4.09929	4.13066	3.83666
7916562	HNRNPA1	3178	0.53063	0.668	621.56	793.14	0.78	1.13839	10.0263	9.50201	9.54894	10.7321	7.89247	6.75163	10.016	9.82514	10.047	9.98665	9.85408
7916564	---	---	0.183791	0.366	114.29	188.88	0.61	1.01799	8.20818	6.96165	5.96253	8.70732	5.87951	5.77517	7.72687	8.015	7.69967	7.52574	7.93892
7916566	DAB1	1600	0.830605	0.893	6.99	7.11	0.98	0.431896	2.56935	2.90936	2.88134	2.42387	3.31713	3.8618	2.45068	2.55254	2.76618	2.74544	2.52847
7916568	DAB1	1600	0.146111	0.334	22.65	18.67	1.21	0.500222	4.17447	4.73404	5.40366	3.83408	4.85379	4.75598	4.02076	4.14799	4.04375	4.14504	3.85483
7916570	OMA1	115209	0.0388052	0.296	46.75	132.8	0.35	1.11309	7.23934	5.94286	5.67956	7.18965	4.76271	4.334	7.26317	6.90542	7.54639	7.09122	7.20261
7916582	---	---	0.105434	0.306	33.88	21.64	1.57	0.751141	3.88486	5.61504	4.88052	4.08072	5.75563	5.98391	4.43808	4.1285	4.29135	4.17374	4.34835
7916584	TACSTD2	4070	0.0153287	0.296	344.93	179.34	1.92	0.823487	9.28299	8.24627	7.12913	9.66579	7.4588	7.42403	7.49898	8.24864	7.63406	7.38478	7.68012
7916590	AK2	204	0.0113225	0.296	529.52	909.06	0.58	0.998048	9.88043	9.26208	8.44419	9.65553	7.41384	7.98718	10.2634	9.91515	10.1675	10.1573	10.1864
7916592	MYSM1	114803	0.954524	0.972	106.59	108.39	0.98	0.591852	6.97248	6.90906	7.49007	7.45395	5.97886	5.45208	6.86475	6.87451	6.69357	7.0147	6.86315
7916609	JUN	3725	0.817627	0.885	80.59	85.76	0.94	0.684174	7.27953	6.08277	6.24256	7.72581	5.73666	5.55271	6.11768	7.27575	6.17416	6.38245	6.4277
7916616	CYP2J2	1573	0.16011	0.346	32.93	46.04	0.72	0.505557	6.12698	4.67147	4.97446	4.87151	5.03306	5.37098	5.31605	6.28997	5.04594	5.54343	5.20524
7916627	---	---	0.028561	0.296	17.31	14.06	1.23	0.493006	3.51518	4.43427	4.41463	3.86575	4.52736	4.85234	3.61854	3.53023	3.67085	3.59683	3.5634
7916629	C1orf87	127795	0.185809	0.368	19.33	17.67	1.09	0.403293	3.90277	4.54771	4.29263	3.85552	5.01943	4.74628	3.92268	3.94754	3.93976	4.08105	3.88718
7916643	TM2D1	83941	0.152958	0.339	44.31	59.85	0.74	0.37921	6.16032	5.81131	5.16489	6.17272	5.03744	5.41176	5.85183	5.91593	5.92263	5.91593	5.91593
7916654	KANK4	163782	0.633451	0.75	36.28	34.03	1.07	0.404442	4.67918	5.13845	5.60288	4.3563	5.67875	5.58935	5.07226	4.98279	4.86157	5.09231	5.02659
7916667	---	---	0.0584445	0.296	35.03	16.58	2.11	1.07102	3.56134	5.53687	5.64527	3.43291	5.92339	6.10883	3.75962	3.37973	4.16065	4.00657	3.96312
7916669	DOCK7	85440	0.110335	0.309	50.51	96.14	0.53	0.803151	6.52643	6.1759	6.04855	7.02073	5.12416	4.37662	6.73042	6.5758	6.443	6.82404	6.75519
7916725	RN5S49	100873288	0.271993	0.446	18.87	13.86	1.36	0.815603	3.33662	3.86284	5.19426	3.21063	4.68758	5.55181	3.67223	3.30595	3.24098	4.01413	3.6792
7916727	ITGB3BP	23421	0.0261955	0.296	25.05	51.39	0.49	0.59243	5.791	4.50505	5.10144	5.08962	4.46865	4.4304	5.25234	5.34341	5.89413	5.91318	5.9346
7916741	CFL1P3	100131874	0.0708542	0.296	54.24	41.58	1.3	0.307285	5.51738	5.66594	5.51738	5.50848	6.22766	5.94757	5.3725	5.45743	5.22396	5.38099	5.18267
7916743	---	---	0.0532469	0.296	15.22	11.39	1.34	0.671226	3.43516	4.25244	4.57638	3.02366	4.59828	4.67637	3.32434	3.02882	3.32965	3.69924	3.04924
7916745	---	---	0.507152	0.649	5.22	5.46	0.95	0.288284	2.35701	2.2239	2.37066	2.37945	3.23151	2.38831	2.25362	2.40724	2.24691	2.2292	2.22096
7916747	JAK1	3716	0.287637	0.459	209.56	376.75	0.56	1.36645	9.41858	8.17154	7.77108	9.53197	5.49863	5.89299	8.83115	9.31787	8.78971	8.63609	8.86924
7916775	---	---	0.860579	0.914	8.11	8.35	0.97	0.404793	2.52975	3.06837	3.31774	3.4169	3.80775	3.00981	2.59455	2.82719	2.72269	3.36631	2.69707
7916777	MIR101-1	406893	0.271114	0.445	7.24	8.11	0.89	0.195779	2.88843	2.8757	2.98545	2.86043	3.30391	3.11268	2.88843	2.61564	2.69695	3.02881	2.73487
7916781	---	---	0.234635	0.411	21.95	19.07	1.15	0.476396	4.2024	4.64391	4.74587	3.63257	4.85432	5.25494	4.23923	4.08501	3.98724	4.0649	3.99912
7916783	---	---	0.0419603	0.296	7.99	7.02	1.14	0.501217	2.7555	2.77264	3.00186	2.76625	3.90012	3.86399	2.73804	2.48841	2.51434	2.56093	2.65662
7916785	INSL5	10022	0.088899	0.3	7.11	7.81	0.91	0.301045	2.70709	3.06593	2.86384	2.56275	3.35043	3.50794	2.67673	2.65075	2.80611	2.82207	2.72851
7916789	WDR78	79819	0.421238	0.577	48.25	59.86	0.81	0.567365	6.41149	5.25266	5.65581	6.92548	5.33194	5.08738	6.32908	5.42631	6.1086	5.73037	5.96734
7916808	SLC35D1	23169	0.0119468	0.296	38.6	109.9	0.35	0.945069	6.58552	5.23753	5.3253	6.36538	4.28738	5.32602	6.96966	6.57789	7.17914	6.6544	7.08077
7916822	C1orf141	400757	0.0261813	0.296	8.57	7.29	1.17	0.459334	2.70933	3.21377	3.36319	2.99425	3.82084	3.66684	2.6034	2.88435	2.5887	2.47288	2.66588
7916832	---	---	0.826871	0.891	16.2	15.34	1.06	0.557867	3.59085	3.95944	4.0592	3.67057	5.55617	3.85465	3.63992	3.57488	3.88483	3.8561	3.71553
7916834	---	---	0.354387	0.519	7.91	7.41	1.07	0.358097	2.74614	3.38456	3.12756	2.80518	3.58615	3.3598	2.59874	2.70665	2.71576	2.69016	2.59874
7916836	SERBP1	26135	0.139275	0.329	47.79	93.47	0.51	0.928214	7.0447	5.61536	5.97647	7.29298	4.91966	4.37122	6.58797	6.13143	7.03205	6.66918	6.71655
7916841	---	---	0.177834	0.361	7.39	6.36	1.16	0.57673	2.50175	2.67925	3.05719	2.47862	3.56614	4.16851	2.38356	2.3862	2.50414	2.53914	2.49447
7916843	GNG12	55970	0.04654	0.296	151.25	378.62	0.4	1.34815	9.13872	7.00404	6.93959	8.94873	5.88542	5.72024	9.12575	8.8701	9.02291	8.65007	8.83773
7916851	---	---	0.602617	0.727	13.46	14.66	0.92	0.449327	3.61052	4.08394	4.43196	3.09043	3.75037	4.65339	3.71036	3.42083	3.71091	3.9664	3.51157
7916853	DIRAS3	9077	0.741454	0.831	69.93	65.22	1.07	0.370146	6.00254	5.74203	5.81125	6.1236	6.69392	6.09105	6.52602	6.12221	6.32682	5.36224	5.92495
7916862	WLS	79971	0.0906686	0.3	179.82	403.93	0.45	1.34779	8.89438	7.71049	7.08843	9.51843	6.01987	5.68158	9.2258	8.93846	8.73066	8.96015	9.16124
7916880	RPS7P4	149224	0.636997	0.753	15.07	13.7	1.1	0.608738	3.51825	3.67564	3.84939	3.14197	5.33372	4.49246	3.62793	3.57998	3.65021	3.37503	3.55003
7916882	RPE65	6121	0.100362	0.304	14.5	10.49	1.38	0.708457	3.30963	3.60782	3.65031	3.16415	4.92446	5.00199	3.18897	3.10938	2.97738	3.21567	3.31892
7916898	DEPDC1	55635	0.22037	0.398	10.46	8.72	1.2	0.586903	3.10691	3.10359	3.00224	3.27744	4.17569	4.52133	2.68373	3.16569	2.85862	2.64489	3.10434
7916910	LRRC40	55631	0.0197564	0.296	20.55	61.24	0.34	0.954106	5.84835	4.20004	3.94448	5.91932	3.92831	4.19533	6.20633	5.55536	6.05803	5.97909	5.9125
7916926	---	---	0.784918	0.862	25.45	24.31	1.05	0.333032	4.46904	4.93885	5.0306	4.58636	4.44651	5.34902	4.45206	4.30812	4.60623	4.25796	4.69806
7916928	ANKRD13C	81573	0.0368451	0.296	75.43	125.92	0.6	0.66851	7.0963	6.21601	6.15852	7.33273	5.471	5.75803	7.12612	6.95931	7.3136	6.88865	7.27151
7916944	---	---	0.234346	0.411	63.8	80.06	0.8	0.466673	5.95979	6.32957	5.68395	7.08632	5.83509	5.46967	6.27553	6.44309	6.76574	6.19089	6.19089
7916969	ZRANB2	9406	0.954934	0.973	142.86	145.93	0.98	0.755757	7.49076	7.80365	8.02438	7.82711	5.63442	5.93288	7.44504	7.30808	7.27752	7.3422	7.40772
7916984	MIR186	406962	0.884348	0.93	10.55	10.82	0.97	0.352905	3.09298	3.43291	3.62372	3.89336	3.35446	4.09516	3.19351	2.87641	3.41405	3.16551	3.37571
7916986	NEGR1	257194	0.0561234	0.296	25.93	38.24	0.68	0.365977	5.1182	5.1182	4.9907	4.44952	4.53138	4.99023	4.65813	5.02483	5.1182	5.56999	5.57815
7916998	---	---	0.0468229	0.296	6.61	5.74	1.15	0.462487	2.51939	2.50856	2.83974	2.53594	3.407	3.59358	2.54899	2.44621	2.26829	2.2292	2.18591
7917000	---	---	0.495054	0.639	16.35	15.05	1.09	0.482287	3.52059	3.98648	3.91447	3.70675	4.73752	4.99166	3.71878	3.49493	3.65592	3.84906	3.81713
7917002	RN5S50	---	0.908892	0.945	5.58	5.44	1.03	0.372584	2.51992	2.28968	2.0836	3.37791	2.34672	2.17759	2.17893	2.46908	2.30345	1.95884	2.43694
7917004	LRRIQ3	127255	0.07517	0.297	8.4	6.88	1.22	0.627685	2.72616	2.6375	3.20273	2.65345	4.20804	4.08442	2.69919	2.46251	2.58096	2.54638	2.53496
7917008	LRRIQ3	127255	0.328303	0.495	8.12	8.79	0.92	0.379781	2.95931	2.72953	3.12568	2.84558	3.92248	3.59822	2.94405	2.6615	3.04717	2.80186	3.04798
7917015	LRRC53	100144878	0.555649	0.688	15.33	16.68	0.92	0.482708	3.51761	3.75538	4.27579	3.30791	4.47793	5.06467	3.93908	3.79299	3.74238	3.9523	3.88671
7917019	C1orf173	127254	0.650978	0.764	8.47	8.7	0.97	0.448221	2.83791	2.98399	3.09769	2.74246	3.85735	4.09001	2.96484	2.95917	2.75973	2.88303	2.8891
7917037	CRYZ	1429	0.0779154	0.297	173.4	804.87	0.22	2.10304	10.1461	7.843	7.49883	10.0204	5.44061	4.3429	10.1599	9.50529	10.3071	9.86112	10.0852
7917050	---	---	0.576643	0.705	36.98	42.96	0.86	0.486669	4.78617	4.9011	6.28746	5.97769	4.77449	5.25877	5.64338	5.01983	5.27715	5.53923	5.37264
7917052	SLC44A5	204962	0.574577	0.704	13.67	11.4	1.2	0.607505	4.53393	3.49551	3.45994	5.07004	3.79952	3.64592	3.33086	3.41767	3.0105	3.5169	3.16438
7917080	---	---	0.0334853	0.296	52.32	100.45	0.52	0.739072	6.77744	5.51727	5.14622	6.70865	5.8983	5.10486	6.80352	6.23788	7.18893	6.55395	6.96059
7917082	ASB17	127247	0.756601	0.842	7.02	6.77	1.04	0.488757	2.73162	2.71568	2.87842	2.40464	4.01376	3.20763	2.73653	2.24704	2.72415	2.29614	2.71445
7917088	PIGK	10026	0.0681389	0.296	22.49	69.17	0.33	1.26512	6.59534	4.56708	4.18732	6.80144	3.5127	3.50943	6.14172	5.79291	6.46965	5.79759	6.55349
7917103	ZZZ3	26009	0.098288	0.303	82.44	188.93	0.44	1.15434	7.85943	6.73834	6.71307	8.03421	4.91396	5.00417	7.86337	7.65653	7.81318	7.62648	7.96383
7917120	USP33	23032	0.0782743	0.297	54.1	135.7	0.4	1.14744	7.38809	5.81873	5.8003	7.81512	4.14282	5.30063	7.22891	7.01227	7.38038	7.20394	7.34552
7917148	AIDA	64853	0.0534649	0.296	103.87	185.52	0.56	0.893745	8.10155	6.43505	6.28134	7.99936	5.74967	6.04344	7.76989	7.79097	7.86639	7.4571	7.89639
7917151	NEXN-AS1	374987	0.291271	0.462	22.84	19.17	1.19	0.547207	3.72845	4.78078	4.67169	3.92407	4.90904	5.5141	4.2087	3.93162	3.87131	4.26459	4.15129
7917156	FUBP1	8880	0.697427	0.798	203.41	234.25	0.87	0.887308	8.362	7.92291	8.14338	8.8159	6.5486	5.74185	8.1405	8.2925	7.98972	8.15917	8.0854
7917180	RN5S22	100873277	0.0590661	0.296	12.53	8.08	1.55	0.807964	3.37478	3.07962	4.02121	2.78198	5.07755	4.3073	2.61424	2.61839	2.64198	3.12836	2.95107
7917182	ELTD1	64123	0.561041	0.693	54.02	77.7	0.7	1.26364	7.40041	6.50124	5.44004	8.57135	4.53599	4.13238	5.49925	6.72483	6.8252	6.38405	6.18566
7917199	TTLL7	79739	0.21619	0.394	19.27	25.88	0.74	0.310538	5.06347	4.33766	4.35409	4.57795	4.53236	4.14268	4.21553	4.75001	5.04297	4.30844	4.52694
7917232	GNG5	2787	0.030654	0.296	171.32	109.5	1.56	0.244334	7.29071	6.98422	7.10678	6.94347	7.4284	7.30848	6.80766	7.19453	6.94347	6.66672	6.77958
7917240	CTBS	1486	0.0649159	0.296	74.83	222.71	0.34	1.42733	8.44145	6.74866	5.49133	8.35142	5.16576	4.71244	8.0748	7.76479	8.45308	7.69255	8.27682
[truncated: 26,776 more rows]
